# Supplementary material for: Integrative multivariate genomic analysis reveals shared genetic determinants and druggable targets for vascular calcification
Source: Front Med (Lausanne). 2026 May 15;13:1807805. doi: 10.3389/fmed.2026.1807805 (PMC13218890; doi:10.3389/fmed.2026.1807805)
Supplement: Supplementary file 1 [file Data_Sheet_1.xlsx]

## Sheet: Table S1
Table S1. Detailed information on GWAS data mentioned in this study
Phenotypes	Study / Consortium	First Author (Year)	Sample Size	N Cases	N Controls	Population	GWAS ID	Unit	Note(Cases definition/Exclusion criteria)	PMID	Data availability
Coronary artery calcification	CHARGE consortium and collaborating cohorts	Kavousi M(2023)	26909			European	GCST90278456		The GWAS for CAC included 16 different cohorts. These cohorts contributed 26,909 participants of exclusively European ancestry and 8,867 participants of African ancestry.CAC quantity expressed in Agatston scores	37770635	https://www.ebi.ac.uk/gwas/studies/GCST90278455
	AGES		3219						Siemens Medical Solutions, Erlangen, Germany	22990371
	ASPS-Fam		288						3T whole body scanner (TimTrio; Siemens Healthcare, Erlangen, Germany)	23298976
	CARDIA		1302						Either a GE 750 HD MDCT-64 (Birmingham, AL) or Siemens Sensation 64 MDCT-64 (Chicago, IL; Minneapolis, MN) or GE LightSpeed VCT MDCT-64 (Oakland, CA)	28196265
	COPDGene		6243						GE 64 scanner (LightSpeed VCT, General Electric Medical System, Milwaukee, WI)	PMC3075464
	DHS		1115						single and multidetector CT	18460048
	FamHS		2370						GE Healthcare Advantage Windows, SmartScore Application, Waukesha, WI	15618373
	FHS		3211						GE 64 scanner (LightSpeed VCT, General Electric Medical System, Milwaukee, WI)	18940279
	GENESTAR		232						Siemens Volume Zoom Multirow Detector Computed Tomography Scanner, Siemens Medical Solutions, Forchheim, Germany	23870195
	GENESTAR		507						SOMATOM Definition Flash, Siemens Medical Solutions, Forchheim, Germany	25032805
	GENOA		999						Electron beam computed tomography	8058926, 12119244
	LLS		431						320-multidetector row CT scanner (Aquilion ONE, Toshiba, Otawara, Japan)	25053439
	MESA		2685						Either a cardiac-gated electron-beam CT scanner (Chicago, Illinois; Los Angeles, California; and New York, New York field centers) or a multidetector CT system (Baltimore, Maryland; Forsyth County, North Carolina; and St Paul, Minnesota field centers).	15618373
	NELSON		2610						Somatom Sensation 16, Brilliance 16P, Siemens	22961297
	RS-I		1664						electron-beam CT scanner, C-150 Imatron Scanner, GE Healthcase	22431676
	RS-II		1251						16- or 64-slice multidetector CT scanner (Somatron Sensation 16 or 64, Siemens)	22431676
	YFS		528						GE Discovery VCT 64-slice CT/PET device (Turku), a Philips Brilliance 64-slice CT device (Tampere), and a Siemens Somaton Sensation 16-slice CT device (Kuopio)	33782480
Abdominal aortic artery calcification	UK Biobank imaging cohort	Sethi A(2022)	31786			European	GCST90134614		AAC was quantified by using image-based machine learning methodology .However,the resolution of DualEnergy X-ray Absorptiometry （DEXA） images is not sufficient to distinguish between intima layer calcification and medial layer calcification	36277789	https://www.ebi.ac.uk/gwas/studies/GCST90134614

## Sheet: Table S2
Table S2. Genomic loci of new and original datasets using in this study
GenomicLocus	SNP	CHR	POS	Pvalue	nSNPs	nGWASSNPs	nIndSigSNPs	IndSigSNPs	nLeadSNPs	LeadSNPs	GWAS source
1	rs9349379	6	12903957	3.03e-18	62	58	3	rs9349379;rs7760016;rs9381401	1	rs9349379	VC
2	rs4839837	6	96908706	2.11e-08	211	201	1	rs4839837	1	rs4839837	VC
3	rs6963129	7	19046177	4.58e-10	1	1	1	rs6963129	1	rs6963129	VC
4	rs4977575	9	22124744	2.38e-27	189	180	10	rs4977575;rs1333050;rs7041637;rs61271866;rs2069416;rs1008878;rs10811650;rs1333040;rs7857345;rs62555371	1	rs4977575	VC
5	rs513792	10	44744252	2.86e-10	333	317	4	rs513792;rs955582;rs1833024;rs906943	1	rs513792	VC
6	rs2004038	15	79071406	3.03e-08	257	247	2	rs2004038;rs8032908	1	rs2004038	VC
7	rs1065853	19	45413233	3.07e-13	2	2	1	rs1065853	1	rs1065853	VC
1	rs560804	1	201690989	1.5e-08	26	26	1	rs560804	1	rs560804	AAC
2	rs2107595	7	19049388	2.7e-13	44	43	5	rs2107595;rs78872508;rs34954969;rs10227612;rs10245779	1	rs2107595	AAC
3	rs1065853	19	45413233	3.1e-13	7	7	1	rs1065853	1	rs1065853	AAC
1	rs72780181	2	21290676	4.78e-09	3	3	1	rs72780181	1	rs72780181	CAC
2	rs9349379	6	12903957	2.54e-27	70	59	4	rs9349379;rs9381494;rs12202891;rs9381401	1	rs9349379	CAC
3	rs4977575	9	22124744	2.4e-46	211	182	15	rs3731239;rs61271866;rs2069416;rs567453;rs7866783;rs10811650;rs1333040;rs66478960;rs7857345;rs62555371;rs7041637;rs67226702;rs72652478;rs4977575;rs1333050	3	rs3731239;rs72652478;rs4977575	CAC
4	rs513792	10	44744252	5.82e-09	269	235	2	rs513792;rs906943	1	rs513792	CAC
5	rs11063120	12	4486618	8.76e-09	23	21	1	rs11063120	1	rs11063120	CAC
6	rs4887109	15	79074294	1.89e-09	511	417	6	rs4887109;rs2277547;rs7166764;rs6495338;rs11072810;rs12916055	2	rs4887109;rs12916055	CAC
7	rs41290120	19	45382675	1.55e-11	11	8	3	rs41290120;rs7412;rs365653	1	rs41290120	CAC

## Sheet: Table S3
Table S3. The results of multivariate set-based association test-combo analysis
Gene	Chr	Start	End	TopSNP	TopSNP_Pvalue	Chisq_mBAT	Pvalue_mBATcombo	FDR_Pvalue_mBATcombo
ENSG00000147883	9	22002903	22009305	rs7028268	1.03e-15	77.1199	2.39e-14	2.25e-10
ENSG00000147889	9	21967752	21995301	rs1008878	3.54e-15	69.7627	6.85e-13	4.29e-09
ENSG00000277758	10	47744717	47763592	rs4075797	0.0164541	81.0125	5.3e-07	0.00249219
ENSG00000058335	15	78959906	79090780	rs2004038	3.03e-08	63.4407	2.95e-05	0.110973
ENSG00000112137	6	12716312	13290446	rs9349379	3.03e-18	62.364	4.5e-05	0.141068
ENSG00000125885	20	5950652	5998977	rs410462	0.00585883	50.4013	7.31e-05	0.19642
ENSG00000262664	17	2042022	2043425	rs2873195	0.000152546	22.7619	9.04e-05	0.212542
ENSG00000123545	6	96889315	96897891	rs10457146	4.23e-06	26.6641	0.000165684	0.323767
ENSG00000160336	19	53431984	53461862	rs7253472	0.000221708	102.751	0.000198731	0.323767
ENSG00000026025	10	17228241	17237593	rs57751544	4.65e-06	20.8822	0.000201771	0.323767
ENSG00000143842	1	204073115	204127743	rs2293336	6.43e-05	32.9357	0.000207785	0.323767
ENSG00000099810	9	21802636	21937651	rs7041637	2.39e-08	41.3845	0.000223774	0.323767
ENSG00000259207	17	47253827	47313743	rs617182	0.000580747	43.438	0.000258371	0.326252
ENSG00000224051	1	1324756	1328896	rs111873504	0.000297499	69.5063	0.000260183	0.326252
ENSG00000108963	17	2030137	2043898	rs2873195	0.000152546	22.0542	0.000389288	0.441738
ENSG00000186231	6	96924620	97140754	rs10457146	4.23e-06	35.4416	0.000399253	0.441738
ENSG00000169962	1	1331280	1335314	rs111873504	0.000297499	68.7039	0.00048167	0.496315
ENSG00000133678	10	80078646	80092557	rs1649986	0.00554149	33.1994	0.000501355	0.496315
ENSG00000171119	19	5805067	5828324	rs2637193	0.00596934	72.7594	0.000547682	0.515068
ENSG00000198961	5	109334713	109409974	rs4957847	7.45e-05	31.1353	0.000655397	0.585724
ENSG00000189377	19	42428278	42442946	rs73051429	0.00646759	40.7642	0.000685094	0.585724
ENSG00000122417	1	86346824	86396342	rs437257	1.26e-05	20.41	0.000762932	0.599047
ENSG00000169255	3	161083883	161105411	rs336561	0.000168473	20.5482	0.000764375	0.599047
ENSG00000105281	19	46774883	46788594	rs10454107	2.02e-05	45.2804	0.000797923	0.600325
ENSG00000161243	19	38990714	39032785	rs12980439	0.00599223	40.1775	0.00085129	0.615843
ENSG00000169251	3	161104696	161253532	rs336561	0.000168473	20.1265	0.000930644	0.61905
ENSG00000156795	8	123416726	123470028	rs4372007	0.000118672	22.3184	0.00100825	0.61905
ENSG00000177374	17	2054154	2063241	rs2873195	0.000152546	19.9111	0.00101502	0.61905
ENSG00000156239	21	28872191	28885371	rs466585	0.000366156	19.4014	0.00102231	0.61905
ENSG00000168350	14	100143957	100159645	rs10139550	0.00804671	37.9079	0.00105913	0.61905
ENSG00000160293	9	133761894	133992604	rs915398	0.000280285	68.4196	0.00108282	0.61905
ENSG00000181027	19	46746046	46776988	rs10454107	2.02e-05	43.7014	0.00108611	0.61905
ENSG00000135447	12	54575387	54588659	rs2279399	0.00274909	29.2739	0.00112316	0.621339
ENSG00000168439	11	64185272	64204543	rs620690	0.0212373	25.6499	0.00116253	0.624744
ENSG00000050165	11	11956207	12009769	rs11022104	0.000365651	36.5644	0.00122462	0.62873
ENSG00000146674	7	45912245	45921874	rs2854746	3.86e-06	39.0423	0.0012411	0.62873
ENSG00000144339	2	191949043	192194933	rs12463658	0.000852507	25.4363	0.00129181	0.62873
ENSG00000150637	18	69831158	69961803	rs4530251	0.000318698	40.0212	0.00132476	0.62873
ENSG00000167173	15	75195643	75212169	rs11638576	0.000160529	12.9735	0.00135369	0.62873
ENSG00000088448	13	110878540	110915069	rs1975514	4.17e-05	70.946	0.00137051	0.62873
ENSG00000113273	5	78777209	78986087	rs28507717	0.000183541	47.2032	0.00144601	0.647571
ENSG00000171916	17	18476737	18494945	rs11491188	5.12e-05	24.8952	0.00154676	0.675209
ENSG00000169972	1	1308597	1311677	rs111873504	0.000297499	60.4028	0.00157952	0.675209
ENSG00000127054	1	1311585	1324687	rs111873504	0.000297499	64.5595	0.00171484	0.701652
ENSG00000167195	15	75258334	75273455	rs3812945	0.000152669	19.1874	0.00180139	0.701652
ENSG00000156413	19	5830408	5839722	rs2637193	0.00596934	64.1768	0.0018056	0.701652
ENSG00000070366	17	2059839	2303785	rs4790070	1.42e-05	34.4545	0.00182276	0.701652
ENSG00000114812	3	42489299	42537573	rs418736	0.00045233	19.3761	0.0018495	0.701652
ENSG00000172456	1	59296638	59810647	rs162681	0.000670865	60.7187	0.0018845	0.701652
ENSG00000286235	20	5950949	6039856	rs410462	0.00585883	43.8935	0.00191171	0.701652
ENSG00000171033	8	78516340	78605267	rs906994	1.48e-05	17.314	0.00196697	0.701652
ENSG00000162572	1	1280436	1292029	rs143353318	0.000301827	64.453	0.00199995	0.701652
ENSG00000107404	1	1335276	1349418	rs111873504	0.000297499	67.5136	0.00201442	0.701652
ENSG00000158321	7	69598296	70793506	rs10950233	0.000185249	72.1595	0.00209721	0.715204
ENSG00000008324	3	42581840	42596934	rs372864	0.000700085	17.8034	0.00213658	0.715204
ENSG00000099991	22	24011192	24178628	rs2070464	0.000624899	43.0535	0.0021674	0.715204
ENSG00000140478	15	75282835	75295807	rs3812945	0.000152669	15.096	0.00225063	0.729864
ENSG00000160180	21	42311667	42315409	rs12626506	0.00160696	32.4265	0.00233101	0.733143
ENSG00000164830	8	106270144	106752694	rs6994884	0.00119126	54.8915	0.0023387	0.733143
ENSG00000090372	19	46719511	46746994	rs10454107	2.02e-05	33.8821	0.00240509	0.737771
ENSG00000203661	1	248488589	248491113	rs116688691	0.0183333	25.6245	0.00243191	0.737771
ENSG00000093183	3	42547969	42601080	rs418736	0.00045233	19.1763	0.00250799	0.748774
ENSG00000178852	17	47323290	47441312	rs617182	0.000580747	18.5467	0.00256017	0.75241
ENSG00000182578	5	150053291	150113372	rs253347	3.99e-05	28.1902	0.00267124	0.753215
ENSG00000175866	17	81035122	81117434	rs76319775	2.29e-05	81.1352	0.00273331	0.753215
ENSG00000170322	11	129863636	129895590	rs2004096	0.00270209	46.9823	0.00279054	0.753215
ENSG00000131584	1	1292390	1309609	rs111873504	0.000297499	58.94	0.00283485	0.753215
ENSG00000099998	22	24219654	24245108	rs2070464	0.000624899	50.9961	0.00283798	0.753215
ENSG00000138101	2	25377198	25673647	rs10196565	0.00375809	52.4608	0.0028748	0.753215
ENSG00000126653	17	30115521	30186475	rs7214404	9.73e-05	33.7931	0.00289262	0.753215
ENSG00000256537	12	11171194	11176016	rs112604446	0.00758319	30.2023	0.00291532	0.753215
ENSG00000143409	1	150996549	151008376	rs1722784	0.0169032	33.3517	0.00297893	0.753215
ENSG00000259753	17	47253897	47344292	rs617182	0.000580747	36.0479	0.00304441	0.753215
ENSG00000118245	2	216859458	216860064	rs1124134	4.43e-05	32.3288	0.00306111	0.753215
ENSG00000118197	1	200623896	200669907	rs7542210	0.000808594	24.5315	0.00307062	0.753215
ENSG00000125753	19	45506579	45526983	rs112380717	0.00628507	49.6734	0.0030835	0.753215
ENSG00000096395	6	33794673	33804003	rs9368777	0.000545461	27.5166	0.00316027	0.761317
ENSG00000162409	1	56645314	56715335	rs2792781	0.00023607	17.3349	0.00324884	0.761317
ENSG00000107614	10	17137336	17202054	rs57751544	4.65e-06	19.2265	0.00336549	0.761317
ENSG00000115339	2	165747588	165794659	rs11674520	1.68e-05	18.1708	0.00337429	0.761317
ENSG00000164296	5	149993118	150000654	rs253347	3.99e-05	26.6416	0.00338768	0.761317
ENSG00000225921	6	13615335	13632739	rs10948804	0.00568333	19.1777	0.0034337	0.761317
ENSG00000112218	6	96794125	96837477	rs4839827	6.56e-05	16.7728	0.0034854	0.761317
ENSG00000114857	3	42600655	42648735	rs372864	0.000700085	15.8167	0.00354068	0.761317
ENSG00000143412	1	150982249	150995634	rs1722784	0.0169032	29.6112	0.00356702	0.761317
ENSG00000071462	7	73683025	73705161	rs143587766	0.000803528	40.0394	0.00361669	0.761317
ENSG00000161904	6	33771202	33789130	rs9368777	0.000545461	23.7032	0.0036324	0.761317
ENSG00000284686	1	56173433	56524495	rs11206714	0.000200212	27.4542	0.00379596	0.761317
ENSG00000189129	10	80131682	80145359	rs2559544	0.00432633	14.7916	0.00380281	0.761317
ENSG00000166575	11	87037844	87328824	rs7131357	0.000163269	22.1579	0.00384896	0.761317
ENSG00000203326	19	53365693	53392217	rs111854342	0.00269112	83.7536	0.00385426	0.761317
ENSG00000114541	3	69168782	69542583	rs11720802	0.000393881	38.2853	0.00387254	0.761317
ENSG00000130700	20	62463497	62475995	rs2427538	0.000334862	31.9969	0.00389835	0.761317
ENSG00000162407	1	56494761	56645301	rs11206714	0.000200212	13.6193	0.00390453	0.761317
ENSG00000120868	12	98645290	98735433	rs11109397	0.00167752	15.8178	0.00394946	0.761317
ENSG00000138376	2	214725646	214809683	rs1365821	0.000563193	12.9262	0.00396078	0.761317
ENSG00000073849	3	186930325	187078553	rs554320534	0.000239383	57.0787	0.00398759	0.761317
ENSG00000113716	5	150000046	150053142	rs253347	3.99e-05	29.3781	0.00402002	0.761317
ENSG00000138741	4	121874481	121952060	rs17354258	0.014298	24.2596	0.00404762	0.761317
ENSG00000181409	17	81110487	81166221	rs549781253	9.48e-05	58.0233	0.00415709	0.762846
ENSG00000139112	12	10212458	10223128	rs1010981	0.000273308	24.9409	0.00415967	0.762846
ENSG00000166106	11	130448645	130476645	rs2035940	0.00199202	41.2689	0.00420887	0.762846
ENSG00000130560	9	135932969	135961373	rs2519086	0.000134795	34.6541	0.00429917	0.762846
ENSG00000147649	8	97644184	97730260	rs2319918	0.000646693	19.8899	0.00436747	0.762846
ENSG00000135829	1	182839347	182887982	rs72727054	0.0084868	25.0774	0.0044439	0.762846
ENSG00000177432	4	88695913	88697829	rs2627673	0.000884667	25.7071	0.00447223	0.762846
ENSG00000154478	10	123666355	123697399	rs34430324	0.00449955	16.5388	0.00449727	0.762846
ENSG00000158497	5	143812161	143820716	rs2017862	0.000499108	10.7172	0.00452928	0.762846
ENSG00000143418	1	150960583	150975003	rs1722784	0.0169032	27.2999	0.00455288	0.762846
ENSG00000118523	6	131948176	131951372	rs1206684	0.000264734	17.4151	0.00455736	0.762846
ENSG00000166840	11	58905398	59043527	rs7113607	0.00126016	19.0107	0.00457527	0.762846
ENSG00000136305	14	24305187	24311430	rs7142855	0.00511614	27.6148	0.004583	0.762846
ENSG00000213906	14	24305734	24312053	rs7142855	0.00511614	27.4151	0.00463249	0.76432
ENSG00000049247	1	7843083	7853512	rs10864315	7.72e-06	19.1929	0.00469774	0.768346
ENSG00000155850	5	149960758	149993455	rs253347	3.99e-05	24.5931	0.00479239	0.770543
ENSG00000163440	4	55556519	55592245	rs13110524	0.000481403	21.7315	0.00482604	0.770543
ENSG00000169435	4	73571550	73620631	rs62311569	0.00101414	13.3844	0.00483407	0.770543
ENSG00000258790	14	35122549	35317474	rs1712355	0.000313592	41.2802	0.00494003	0.774605
ENSG00000213903	14	24311450	24318036	rs7142855	0.00511614	29.402	0.00505589	0.774605
ENSG00000242247	22	42796502	42858106	rs149790551	0.000831755	43.9099	0.0051037	0.774605
ENSG00000174804	11	86945679	86955395	rs7130555	3.53e-05	17.3498	0.00512888	0.774605
ENSG00000104549	8	124998497	125022283	rs4521739	1.33e-05	15.2635	0.00513721	0.774605
ENSG00000106089	7	73699206	73719672	rs143587766	0.000803528	34.6837	0.00516359	0.774605
ENSG00000149305	11	113904796	113949079	rs61904449	0.000868191	27.1516	0.00521586	0.774605
ENSG00000180425	11	114391443	114400511	rs74570060	0.000924807	30.0681	0.0052269	0.774605
ENSG00000142676	1	23691742	23696835	rs182923502	0.0164057	23.3942	0.0052302	0.774605
ENSG00000162576	1	1352689	1361777	rs111873504	0.000297499	60.5043	0.00536463	0.788307
ENSG00000184163	1	1242446	1246722	rs143353318	0.000301827	66.5741	0.00545283	0.792772
ENSG00000147437	8	25419258	25424654	rs7817569	0.000399788	31.0469	0.00547931	0.792772
ENSG00000048052	7	18086949	19002416	rs6963129	4.58e-10	90.1764	0.00570125	0.818054
ENSG00000253729	8	47773111	47960178	rs6980634	0.000800186	30.1239	0.00577729	0.818054
ENSG00000186132	2	119302225	119366834	rs10202219	0.00548873	26.6173	0.00580743	0.818054
ENSG00000049246	1	7784291	7845177	rs10864315	7.72e-06	24.725	0.00582802	0.818054
ENSG00000152402	11	106674019	107018476	rs12807950	0.000270861	33.8344	0.00587507	0.81855
ENSG00000163513	3	30606601	30694142	rs1123686	0.000721246	37.1643	0.00596764	0.821835
ENSG00000166788	11	18069935	18106087	rs623580	0.000126785	19.6074	0.00603908	0.821835
ENSG00000129467	14	24318349	24335093	rs7142855	0.00511614	29.8849	0.00605083	0.821835
ENSG00000169856	15	52755053	52791078	rs112168319	0.00210163	26.3835	0.00625934	0.821835
ENSG00000176410	7	73680918	73683453	rs143587766	0.000803528	37.5543	0.00625957	0.821835
ENSG00000099994	22	24181487	24189106	rs2070464	0.000624899	32.001	0.00628362	0.821835
ENSG00000151150	10	60026298	60733490	rs7913177	4.45e-05	68.5242	0.0063498	0.821835
ENSG00000197299	15	90717346	90816166	rs4595779	6.27e-05	26.646	0.00648688	0.821835
ENSG00000174136	5	98768650	98798643	rs73776520	0.000438698	24.593	0.00661499	0.821835
ENSG00000221978	1	1385711	1399335	rs111873504	0.000297499	58.2985	0.00661985	0.821835
ENSG00000170242	11	11841423	11961887	rs996428	0.000316339	19.0313	0.00663602	0.821835
ENSG00000156802	8	123319850	123416350	rs570204465	9.83e-05	15.4694	0.0066543	0.821835
ENSG00000129465	14	24336025	24340022	rs7142855	0.00511614	29.4329	0.00673803	0.821835
ENSG00000079841	6	71886550	72403145	rs12190423	0.000175581	45.8593	0.00683531	0.821835
ENSG00000166130	12	98613405	98645113	rs11109397	0.00167752	14.9605	0.00684739	0.821835
ENSG00000135119	12	116738178	116853631	rs3926689	8.13e-05	40.4325	0.00687661	0.821835
ENSG00000160087	1	1253909	1273864	rs143353318	0.000301827	71.5722	0.00691976	0.821835
ENSG00000143379	1	150926263	150964744	rs1722784	0.0169032	22.8138	0.00694544	0.821835
ENSG00000035664	15	63907036	64072033	rs10152714	0.000370658	9.46514	0.00694691	0.821835
ENSG00000143476	1	212035553	212107400	rs2808378	0.000150989	23.5204	0.00700848	0.821835
ENSG00000146618	7	19144782	19145421	rs117231045	0.00731522	35.2063	0.00702574	0.821835
ENSG00000092148	14	31100117	31207804	rs2518675	0.000392542	25.2875	0.00706334	0.821835
ENSG00000104756	8	25427847	25458476	rs7817569	0.000399788	38.8572	0.00706638	0.821835
ENSG00000241973	22	20707691	20859417	rs187881685	0.0011309	68.4909	0.00709244	0.821835
ENSG00000148680	10	90740823	90858039	rs982764	0.000593894	30.7276	0.00710988	0.821835
ENSG00000167721	17	2322396	2336657	rs4435294	0.00178217	29.8468	0.00714929	0.821835
ENSG00000049540	7	74027789	74069907	rs62475393	0.00110873	55.8461	0.00716227	0.821835
ENSG00000101052	20	43590937	43647299	rs536316042	0.00119414	15.2694	0.00719476	0.821835
ENSG00000140564	15	90868588	90883564	rs4595779	6.27e-05	19.9737	0.00725893	0.821835
ENSG00000103811	15	78921058	78949574	rs12910627	5.92e-05	23.656	0.00726082	0.821835
ENSG00000104852	19	49085419	49108605	rs117241334	0.00525678	42.4616	0.00728928	0.821835
ENSG00000175756	1	1373730	1375207	rs111873504	0.000297499	54.8126	0.00745065	0.821835
ENSG00000153789	16	85098358	85112472	rs7184546	0.00157896	24.9469	0.00751258	0.821835
ENSG00000187889	1	56718789	56819696	rs1981270	2.38e-05	27.317	0.00752133	0.821835
ENSG00000100890	14	35121846	35277622	rs1200395	0.000560004	37.0233	0.00754409	0.821835
ENSG00000066827	8	134477788	134713049	rs2922500	0.000273143	59.5777	0.00756377	0.821835
ENSG00000140365	15	75336020	75343224	rs3812945	0.000152669	16.0356	0.00761325	0.821835
ENSG00000115816	2	37201612	37231596	rs2287107	0.000353468	13.0988	0.00762469	0.821835
ENSG00000240038	1	103553815	103579534	rs10493986	0.000521641	12.8042	0.0076473	0.821835
ENSG00000023171	11	123358428	123627774	rs7124162	0.000579965	53.446	0.0076799	0.821835
ENSG00000196943	14	24299850	24309124	rs7142855	0.00511614	23.7988	0.00769009	0.821835
ENSG00000164123	4	158893134	159038760	rs527875638	3.82e-05	11.2674	0.00785639	0.822471
ENSG00000150551	2	132643286	132671579	rs7556822	4.07e-07	27.5945	0.00785914	0.822471
ENSG00000114670	3	131026850	131350465	rs144716339	0.00451471	39.2337	0.00800985	0.822471
ENSG00000150687	11	86791059	86952910	rs7130555	3.53e-05	20.1999	0.00804806	0.822471
ENSG00000111371	12	46183063	46270017	rs118062947	0.000939917	11.5111	0.00805017	0.822471
ENSG00000145375	4	122923070	123319433	rs941130	2.03e-05	21.1892	0.00805682	0.822471
ENSG00000171124	19	5842888	5851471	rs2637193	0.00596934	52.8629	0.008136	0.822471
ENSG00000164070	4	127781821	127840733	rs1587744	0.000479219	15.2565	0.00814918	0.822471
ENSG00000181867	5	121851882	121852833	rs9327254	0.00281777	20.7189	0.00816011	0.822471
ENSG00000248483	5	93733220	93741600	rs1420978	0.000793963	18.7375	0.00819246	0.822471
ENSG00000197385	3	31981750	31991723	rs139660663	0.000512167	28.8195	0.00828805	0.822471
ENSG00000203727	6	147508690	147737547	rs615828	0.00161383	22.0455	0.00831699	0.822471
ENSG00000168874	2	85751344	85791383	rs6709288	0.000292409	15.7518	0.00833145	0.822471
ENSG00000079385	19	42507304	42561234	rs73051429	0.00646759	40.1197	0.0083877	0.822471
ENSG00000127528	19	16324826	16328685	rs73011191	0.00329313	27.2943	0.00841194	0.822471
ENSG00000104341	8	97775057	97853013	rs2319918	0.000646693	16.5664	0.00847262	0.822471
ENSG00000185290	7	56114681	56116417	rs181820885	0.000909127	22.2082	0.0085558	0.822471
ENSG00000218739	2	37196488	37216193	rs10865119	0.000625836	14.0293	0.00863849	0.822471
ENSG00000076043	11	114439435	114450279	rs74570060	0.000924807	37.4445	0.0086456	0.822471
ENSG00000154007	1	75918873	75932404	rs528630113	0.00028048	21.9762	0.00865035	0.822471
ENSG00000156928	7	23298739	23311729	rs148578881	0.00107144	16.7766	0.00870192	0.822471
ENSG00000101306	20	31819308	31834689	rs1321419	0.0239871	23.2602	0.00875557	0.822471
ENSG00000131507	5	142108779	142154440	rs28451406	6.56e-06	43.5252	0.00877349	0.822471
ENSG00000137860	15	45252234	45277846	rs35078025	0.000828281	28.9215	0.00878698	0.822471
ENSG00000003509	2	37231631	37253403	rs2287107	0.000353468	12.9481	0.00885901	0.822471
ENSG00000172362	11	58438994	58442236	rs201546795	0.0127477	16.9293	0.00887917	0.822471
ENSG00000138685	4	122826708	122898236	rs4833239	0.00228936	23.5288	0.00890943	0.822471
ENSG00000011260	17	51260546	51297936	rs7220549	0.0011643	13.1308	0.00901882	0.822471
ENSG00000125744	19	45485294	45497055	rs112380717	0.00628507	41.6408	0.00904318	0.822471
ENSG00000233412	3	98166696	98169774	rs9289615	0.000426704	11.9647	0.00907936	0.822471
ENSG00000111218	12	3381349	3593973	rs1465263	0.000158447	46.8991	0.00908134	0.822471
ENSG00000196417	19	53389793	53430413	rs7253472	0.000221708	81.4493	0.00909532	0.822471
ENSG00000188295	1	247099962	247104372	rs36072876	0.00293076	25.2414	0.00920482	0.82839
ENSG00000269190	19	38941401	38975742	rs12980439	0.00599223	31.5098	0.00942644	0.840687
ENSG00000188558	1	248508073	248527337	rs116688691	0.0183333	31.5011	0.00946597	0.840687
ENSG00000145685	5	78485215	78770021	rs28507717	0.000183541	26.3032	0.00948838	0.840687
ENSG00000005513	16	981770	986979	rs371663600	0.003674	58.9735	0.00953804	0.840687
ENSG00000130559	9	135808487	135907546	rs2519086	0.000134795	45.6045	0.00957991	0.840687
ENSG00000155368	2	119366924	119372550	rs10202219	0.00548873	16.6918	0.00960964	0.840687
ENSG00000133739	8	85107215	85146080	rs1370418	0.000443551	12.3872	0.0096666	0.841755
ENSG00000083290	17	19770829	19867936	rs549688036	0.0015516	19.9687	0.00974205	0.842381
ENSG00000168807	16	69187147	69309052	rs564601358	0.0122737	29.8039	0.00976336	0.842381
ENSG00000075618	7	5592816	5606655	rs62453414	0.00173696	25.8108	0.00984336	0.845152
ENSG00000161671	19	50476400	50490871	rs112796514	0.00810239	42.6509	0.00988535	0.845152
ENSG00000185238	11	20387558	20509338	rs3758803	0.00279608	27.9738	0.0100083	0.848231
ENSG00000115825	2	37250502	37324833	rs2287107	0.000353468	13.6507	0.0100167	0.848231
ENSG00000173728	1	244352635	244389663	rs565276629	0.00110613	70.805	0.0100962	0.848231
ENSG00000213889	19	45488777	45502513	rs112380717	0.00628507	39.8418	0.0101136	0.848231
ENSG00000164066	4	127623271	127726737	rs1587744	0.000479219	18.2774	0.0101875	0.848231
ENSG00000169375	15	75369379	75455842	rs4886649	0.000665009	22.1697	0.0101953	0.848231
ENSG00000096872	9	26947039	27066134	rs2782434	0.00394341	23.3886	0.0104332	0.848231
ENSG00000165152	9	101473170	101533537	rs2093503	0.00088634	20.5933	0.0104865	0.848231
ENSG00000157111	5	73120569	73131809	rs7705309	0.000124443	19.4469	0.0105185	0.848231
ENSG00000106153	7	56101573	56106476	rs181820885	0.000909127	23.2463	0.0105303	0.848231
ENSG00000283361	13	114154691	114223084	rs2490953	0.000250785	35.2096	0.0105999	0.848231
ENSG00000156194	4	75859864	75902571	rs115660096	0.00563021	29.487	0.0106594	0.848231
ENSG00000167210	18	46476972	46657220	rs6507879	0.000204317	36.7176	0.0106674	0.848231
ENSG00000139546	12	53500921	53506431	rs529118572	0.000124018	30.6384	0.010679	0.848231
ENSG00000139574	12	53506688	53507484	rs529118572	0.000124018	30.6384	0.010679	0.848231
ENSG00000125740	19	45467995	45475179	rs157592	0.000457489	38.1941	0.0106966	0.848231
ENSG00000120756	3	142596393	142713664	rs1355760	0.000205349	21.3471	0.0107444	0.848231
ENSG00000057468	1	75796882	75913242	rs528630113	0.00028048	24.5761	0.0107644	0.848231
ENSG00000121022	8	67043079	67083783	rs371063420	0.00720158	20.2774	0.0107782	0.848231
ENSG00000136378	15	78759206	78811464	rs2869031	0.000215606	20.645	0.0108902	0.853474
ENSG00000188522	17	18968789	19004764	rs78811519	0.00082777	41.7992	0.0109582	0.85524
ENSG00000055332	2	37099210	37157522	rs2110942	0.000278964	13.7212	0.0110633	0.859571
ENSG00000049541	7	74231499	74254458	rs62475451	0.00170687	51.7821	0.0111051	0.859571
ENSG00000214435	10	102869470	102901899	rs2863075	0.000870795	14.657	0.0111536	0.859787
ENSG00000125741	19	45527767	45602212	rs142236831	0.000841263	51.1342	0.0112138	0.860899
ENSG00000164100	4	118033618	118258634	rs6850928	0.000498065	16.6478	0.0113768	0.869863
ENSG00000236032	3	98147479	98156614	rs7644171	0.000536236	12.0269	0.011438	0.870551
ENSG00000283930	10	38094368	38360098	rs200225746	0.00452935	37.7494	0.0114902	0.870551
ENSG00000097096	1	85156889	85201724	rs2013634	0.000114192	21.3679	0.0115949	0.870551
ENSG00000197965	1	167721192	167791919	rs2187968	0.000105858	26.817	0.0116173	0.870551
ENSG00000135709	16	85027782	85094230	rs7184546	0.00157896	24.9177	0.0116253	0.870551
ENSG00000091656	8	76681239	76867281	rs2977316	0.000785336	13.3966	0.0116635	0.870551
ENSG00000166275	10	102854259	102864961	rs2863075	0.000870795	20.358	0.0117445	0.873132
ENSG00000226490	8	141514638	141518737	rs2944757	0.00093031	41.72	0.0118489	0.876263
ENSG00000185946	1	103525691	103555239	rs10493986	0.000521641	12.5359	0.0118798	0.876263
ENSG00000122550	7	23105758	23177914	rs1990366	0.00112949	12.4587	0.011971	0.879488
ENSG00000163810	3	44874608	44914990	rs1979946	0.00328099	15.9749	0.0120492	0.879488
ENSG00000164808	8	47260878	47736306	rs117745816	0.000357391	35.8337	0.0120638	0.879488
ENSG00000179630	13	43879284	43893932	rs9316007	0.00556943	25.94	0.0121248	0.880523
ENSG00000166736	11	113975075	113990313	rs61904449	0.000868191	26.6226	0.0122179	0.88078
ENSG00000187581	14	93347182	93348356	rs2402212	0.00072284	29.0643	0.012222	0.88078
ENSG00000176428	7	73667831	73672112	rs143587766	0.000803528	35.2598	0.0124114	0.886331
ENSG00000118257	2	205681990	205798133	rs2161854	0.00139018	34.0739	0.0124187	0.886331
ENSG00000154429	1	229321011	229343294	rs12069866	0.00164589	27.3143	0.0124404	0.886331
ENSG00000133740	8	85177154	85217158	rs1370418	0.000443551	9.78772	0.0125725	0.892363
ENSG00000139656	13	44143150	44161257	rs4942237	0.000556896	10.5478	0.0126449	0.893075
ENSG00000157379	14	24290598	24299780	rs7142855	0.00511614	30.7616	0.0126775	0.893075
ENSG00000146700	7	76389334	76409697	rs2538406	0.000449513	25.7879	0.0127778	0.896782
ENSG00000172365	11	58421238	58428121	rs201546795	0.0127477	14.1389	0.0128659	0.898593
ENSG00000104427	8	78666089	78719765	rs1519352	0.000315578	13.4668	0.0129381	0.898593
ENSG00000162129	11	72285495	72434680	rs180469	0.00289191	35.8218	0.0129526	0.898593
ENSG00000154016	17	19020656	19047011	rs199585448	0.00171305	22.2814	0.0129947	0.898593
ENSG00000179407	3	128462437	128466968	rs4443195	0.00483669	19.0338	0.0131153	0.903611
ENSG00000151715	11	129815848	129860003	rs2004096	0.00270209	37.4417	0.0132757	0.910947
ENSG00000011275	7	5620047	5781696	rs62453414	0.00173696	30.7257	0.013414	0.910947
ENSG00000178934	19	38789200	38791754	rs8105067	0.00249561	25.6038	0.0134499	0.910947
ENSG00000177943	9	136850943	136860799	rs438210	0.00260433	41.4201	0.0134707	0.910947
ENSG00000131435	5	132257696	132273454	rs57534150	0.000463188	9.99091	0.013511	0.910947
ENSG00000146592	7	28299321	28825894	rs2191827	0.000147742	69.7846	0.0135296	0.910947
ENSG00000164961	8	125024260	125091819	rs4521739	1.33e-05	15.6878	0.0135608	0.910947
ENSG00000165526	11	126202096	126211692	rs67358277	0.00328396	14.7664	0.0138051	0.91847
ENSG00000270316	10	102854272	102901899	rs2863075	0.000870795	16.283	0.0138186	0.91847
ENSG00000124795	6	18223860	18264548	rs214508	0.00375878	25.3397	0.0138481	0.91847
ENSG00000167216	18	46917492	47103478	rs883217	0.000976912	25.1932	0.0138989	0.91847
ENSG00000111537	12	68154768	68159740	rs143537337	0.00549656	28.689	0.0139975	0.91847
ENSG00000182022	10	124007668	124093598	rs7069328	3e-05	18.1213	0.0141092	0.91847
ENSG00000166797	15	64072565	64093857	rs10152714	0.000370658	9.53699	0.0141392	0.91847
ENSG00000147434	8	42752620	42796392	rs79098854	0.00352022	26.6685	0.0142339	0.91847
ENSG00000118193	1	200551497	200620751	rs7542210	0.000808594	18.3506	0.0142514	0.91847
ENSG00000172059	2	10042849	10054836	rs2357391	0.00289519	20.4037	0.0142952	0.91847
ENSG00000135547	6	125747664	125761269	rs9388425	0.00177313	24.9298	0.014339	0.91847
ENSG00000170099	14	94304248	94323389	rs10146716	0.0044158	32.1686	0.0143897	0.91847
ENSG00000105655	19	18434388	18438167	rs4808788	0.00140334	32.0962	0.0144031	0.91847
ENSG00000205076	19	38770968	38773517	rs8105067	0.00249561	28.4411	0.0144149	0.91847
ENSG00000113070	5	140332843	140346603	rs3776114	0.00587487	5.26128	0.0144408	0.91847
ENSG00000142530	19	50466785	50476848	rs112796514	0.00810239	39.818	0.0144541	0.91847
ENSG00000113073	5	140360194	140375141	rs3776114	0.00587487	5.81333	0.0146138	0.920909
ENSG00000197769	1	241995490	241999098	rs3121390	0.000123087	21.457	0.0148119	0.920909
ENSG00000162642	1	85249953	85259672	rs2013634	0.000114192	22.1505	0.0148284	0.920909
ENSG00000114487	3	108958248	109118134	rs138277444	0.00461843	34.4592	0.0149474	0.920909
ENSG00000182511	15	90883695	90895776	rs4595779	6.27e-05	19.4177	0.0149474	0.920909
ENSG00000127527	19	16355239	16472085	rs73011191	0.00329313	48.5053	0.0149507	0.920909
ENSG00000154734	21	26835755	26845409	rs7278644	0.00435691	14.6881	0.014999	0.920909
ENSG00000281883	13	43883800	44028526	rs7990621	0.00339686	16.3713	0.015048	0.920909
ENSG00000179826	11	18120955	18138488	rs116229913	0.00357632	15.6836	0.0151029	0.920909
ENSG00000163812	3	44915257	44976185	rs6806025	0.00290127	15.176	0.0152157	0.920909
ENSG00000157445	3	54122547	55074557	rs7621151	0.000135695	79.8944	0.0153048	0.920909
ENSG00000242485	1	1401909	1407293	rs2801382	0.000425922	52.4072	0.015308	0.920909
ENSG00000134809	11	57528464	57530803	rs61888875	0.000401582	2.61326	0.0153449	0.920909
ENSG00000138068	2	37167820	37196598	rs10865119	0.000625836	11.513	0.0153658	0.920909
ENSG00000138621	15	75023586	75117462	rs12487	0.000228794	15.1758	0.0153931	0.920909
ENSG00000051128	19	18929201	18941261	rs55995815	0.00229745	28.6396	0.0154015	0.920909
ENSG00000163815	3	45001548	45036071	rs6806025	0.00290127	9.34094	0.0154285	0.920909
ENSG00000118492	6	146598967	146815462	rs6939108	0.0031724	26.7364	0.0154791	0.920909
ENSG00000101443	20	45469753	45481532	rs3091621	0.00481482	22.194	0.0155818	0.920909
ENSG00000118322	5	160563120	160852214	rs349756	0.0011696	23.3283	0.0156032	0.920909
ENSG00000173431	14	21057822	21058455	rs8011671	0.00299992	33.7802	0.0156342	0.920909
ENSG00000189077	7	75986831	75994656	rs6978009	0.0010845	14.2414	0.0156453	0.920909
ENSG00000135912	2	218710835	218755416	rs918949	0.00102727	38.1389	0.0157476	0.920909
ENSG00000178691	17	31937007	32001038	rs28373279	0.00191413	18.8315	0.0158337	0.920909
ENSG00000118434	6	88047841	88066838	rs1203163	0.000475088	10.9227	0.0158524	0.920909
ENSG00000143199	1	167809386	167914215	rs2187968	0.000105858	33.9935	0.015928	0.920909
ENSG00000169989	4	152769354	152779730	rs361210	0.00259027	9.85308	0.0159388	0.920909
ENSG00000231192	3	98130721	98138548	rs6439875	0.000682184	11.65	0.016035	0.920909
ENSG00000135413	12	54630811	54634895	rs2279399	0.00274909	17.2495	0.0161694	0.920909
ENSG00000142867	1	85265776	85276632	rs2013634	0.000114192	21.2363	0.0162135	0.920909
ENSG00000135116	12	116856144	116881441	rs3926689	8.13e-05	31.4824	0.0162495	0.920909
ENSG00000160993	7	102456238	102464863	rs6465873	0.00194648	17.7541	0.0162645	0.920909
ENSG00000184792	22	30693782	30907824	rs737941	0.00968434	33.9316	0.0162788	0.920909
ENSG00000109906	11	114059041	114256765	rs10790005	0.00330376	44.9615	0.0162813	0.920909
ENSG00000081277	1	201283452	201332993	rs4915240	0.00201984	25.3701	0.0164806	0.920909
ENSG00000149150	11	57484534	57515780	rs61888875	0.000401582	2.59734	0.0165302	0.920909
ENSG00000122691	7	19020991	19117636	rs6963129	4.58e-10	47.2271	0.0165421	0.920909
ENSG00000234745	6	31353872	31367067	rs151341409	6.43e-08	28.1793	0.0166925	0.920909
ENSG00000221869	8	47736913	47738164	rs6980634	0.000800186	18.5495	0.0167068	0.920909
ENSG00000076053	11	114400030	114414203	rs74570060	0.000924807	29.1918	0.0167183	0.920909
ENSG00000170266	3	32996609	33097202	rs112852633	0.000585041	14.7917	0.0167969	0.920909
ENSG00000140398	15	75346955	75357115	rs4886649	0.000665009	14.1221	0.0168196	0.920909
ENSG00000186867	4	121328642	121381059	rs7700038	0.000338105	9.17787	0.016833	0.920909
ENSG00000267228	18	47108188	47176345	rs883217	0.000976912	31.2711	0.0168537	0.920909
ENSG00000142528	19	50025714	50053414	rs191720833	0.00356791	37.1102	0.0168742	0.920909
ENSG00000116157	1	52602371	52609051	rs4926565	0.0146282	24.5144	0.0169783	0.920909
ENSG00000196547	15	90902218	90922584	rs8040549	0.000298142	22.888	0.0169808	0.920909
ENSG00000197208	5	132294394	132344190	rs57534150	0.000463188	14.5256	0.016982	0.920909
ENSG00000100949	14	24265538	24271611	rs7142855	0.00511614	34.5303	0.0170014	0.920909
ENSG00000118308	12	25004342	25108335	rs5017200	1.39e-05	30.3472	0.0170918	0.920909
ENSG00000110066	11	68154863	68213828	rs12290878	0.0017231	30.4337	0.0171539	0.920909
ENSG00000164506	6	147204417	147390476	rs1529016	0.00137809	16.1423	0.0171695	0.920909
ENSG00000185559	14	100725705	100738224	rs12890225	0.000120789	18.8611	0.0173154	0.920909
ENSG00000100266	22	42835412	43015149	rs8190475	0.000407945	50.6488	0.017367	0.920909
ENSG00000159713	16	67389809	67393518	rs148314300	0.00650041	23.3828	0.0173951	0.920909
ENSG00000123360	12	54549601	54579239	rs2279399	0.00274909	30.8451	0.0174998	0.920909
ENSG00000169926	15	31326835	31435665	rs12708421	0.0116179	42.0248	0.0175589	0.920909
ENSG00000167720	17	2303383	2325260	rs2447102	0.000526751	19.1603	0.0175887	0.920909
ENSG00000125868	20	17570075	17609919	rs2328179	0.000629986	21.7179	0.0175895	0.920909
ENSG00000149050	11	6997085	7020346	rs2857890	0.00024645	13.5369	0.0175942	0.920909
ENSG00000148488	10	17315421	17454595	rs10904910	0.000856291	24.5281	0.0176037	0.920909
ENSG00000081665	19	19785839	19821751	rs7256739	0.00135278	33.0044	0.0176612	0.920909
ENSG00000138709	4	128061286	128222931	rs34881557	0.00251607	13.2866	0.017725	0.920909
ENSG00000011114	14	93237550	93333092	rs2402212	0.00072284	27.7167	0.0177258	0.920909
ENSG00000213782	12	12813316	12829981	rs7963017	0.0036411	23.9092	0.0177379	0.920909
ENSG00000206150	14	21032818	21034807	rs8011671	0.00299992	26.4139	0.0177565	0.920909
ENSG00000049283	17	50532682	50543750	rs368673334	0.0120888	15.1429	0.0179022	0.920909
ENSG00000133958	14	93333219	93707876	rs2402212	0.00072284	39.3143	0.0179387	0.920909
ENSG00000108599	17	19904302	19978343	rs4925077	0.00135345	12.3762	0.0179479	0.920909
ENSG00000184647	8	10525532	10554166	rs7844805	4.8e-05	39.7401	0.0179686	0.920909
ENSG00000148734	10	70247329	70284004	rs567717840	0.0128675	36.4329	0.0180156	0.920909
ENSG00000268193	19	18907013	18934397	rs55995815	0.00229745	30.0598	0.0180498	0.920909
ENSG00000167220	18	47107408	47150500	rs883217	0.000976912	30.5157	0.0180794	0.920909
ENSG00000105671	19	18919705	18929189	rs55995815	0.00229745	26.4308	0.0181156	0.920909
ENSG00000118194	1	201359008	201377764	rs4915240	0.00201984	22.6054	0.0182723	0.921048
ENSG00000151475	4	127730400	127774292	rs1587744	0.000479219	13.1981	0.0183422	0.921048
ENSG00000204520	6	31399784	31415315	rs6920323	1.48e-05	23.7243	0.0183756	0.921048
ENSG00000165895	11	100687288	100993941	rs495997	0.00185491	23.5321	0.0184632	0.921048
ENSG00000152133	2	37084518	37099244	rs2110942	0.000278964	18.2209	0.0184847	0.921048
ENSG00000163382	1	156591756	156609507	rs2365716	0.00187866	37.7691	0.0185876	0.921048
ENSG00000144644	3	30726197	30894661	rs1123686	0.000721246	26.0516	0.0187103	0.921048
ENSG00000187758	4	99276369	99291003	rs34193611	0.00339119	12.4347	0.0187701	0.921048
ENSG00000170312	10	60778331	60794852	rs6481452	0.000100177	19.9736	0.0187731	0.921048
ENSG00000243480	1	103617427	103625780	rs10493986	0.000521641	9.058	0.0187798	0.921048
ENSG00000188372	7	76397518	76442071	rs2538406	0.000449513	27.7547	0.0188489	0.921048
ENSG00000157107	5	72956041	73090522	rs7705309	0.000124443	23.2432	0.0190255	0.921048
ENSG00000117877	19	45406644	45410737	rs1065853	3.07e-13	32.4625	0.0190401	0.921048
ENSG00000185513	20	43489442	43550954	rs536316042	0.00119414	11.4566	0.0190458	0.921048
ENSG00000205795	2	10056473	10080944	rs2357391	0.00289519	19.2429	0.0191542	0.921048
ENSG00000147432	8	42697366	42737407	rs79098854	0.00352022	28.2717	0.0193282	0.921048
ENSG00000118965	2	19910263	19990105	rs11690613	2.38e-06	24.367	0.0193309	0.921048
ENSG00000141258	17	2337498	2381058	rs4435294	0.00178217	25.2447	0.0194207	0.921048
ENSG00000174429	8	106759483	106770244	rs6469013	0.011081	19.3187	0.0194256	0.921048
ENSG00000240505	17	16929816	16972118	rs9907109	0.00598005	32.6755	0.0194636	0.921048
ENSG00000113391	5	93617725	94111699	rs1420978	0.000793963	34.2002	0.0195081	0.921048
ENSG00000146731	7	56051685	56063989	rs577819018	0.00111173	22.7178	0.0195496	0.921048
ENSG00000162687	1	196225779	196609225	rs113738800	0.000932004	30.0095	0.0196399	0.921048
ENSG00000140400	15	75355207	75368612	rs4886649	0.000665009	15.7065	0.0196411	0.921048
ENSG00000127946	7	75533298	75738962	rs62479391	0.0149966	25.8286	0.0196597	0.921048
ENSG00000101049	20	43558968	43588237	rs536316042	0.00119414	15.561	0.01973	0.921048
ENSG00000054148	9	136848724	136851027	rs438210	0.00260433	40.8513	0.0198066	0.921048
ENSG00000054803	20	55997357	56005519	rs6128018	0.00153321	33.6424	0.0198588	0.921048
ENSG00000213213	9	136796338	136807741	rs438210	0.00260433	44.5177	0.0199085	0.921048
ENSG00000109618	4	25120014	25160550	rs141875389	5.47e-05	19.6424	0.0199112	0.921048
ENSG00000174255	3	114234631	114237578	rs62264758	0.0013296	18.0646	0.0200785	0.921048
ENSG00000129646	17	76274049	76308276	rs7217910	0.000389917	46.8424	0.0201075	0.921048
ENSG00000196458	12	132918306	132956306	rs34708049	0.000353512	70.7756	0.0201176	0.921048
ENSG00000184661	8	25459199	25507911	rs7817569	0.000399788	39.9185	0.0201871	0.921048
ENSG00000075292	2	71276561	71435069	rs2900737	0.00120894	33.2417	0.0202071	0.921048
ENSG00000185909	3	49171598	49176486	rs62262519	0.000223398	4.97204	0.0202636	0.921048
ENSG00000131351	19	17049729	17075625	rs6512157	0.000381833	47.7029	0.0203686	0.921048
ENSG00000138642	4	88378739	88443097	rs11945232	0.00933935	18.1332	0.020499	0.921048
ENSG00000078808	1	1216909	1232067	rs147874931	0.000386319	64.7997	0.020514	0.921048
ENSG00000016490	1	86468368	86500259	rs482789	3.86e-05	15.3301	0.020526	0.921048
ENSG00000129167	11	18017555	18046269	rs623580	0.000126785	10.9682	0.0205635	0.921048
ENSG00000161896	6	33721662	33746905	rs9368777	0.000545461	17.8655	0.0207252	0.921048
ENSG00000175182	3	184335926	184348421	rs4499575	0.0016362	40.5165	0.020784	0.921048
ENSG00000070367	14	57200507	57268905	rs6573106	0.000609657	24.3633	0.0207923	0.921048
ENSG00000083544	13	60396457	60573878	rs341563	0.000801702	11.8579	0.0208278	0.921048
ENSG00000258083	7	141916399	141920625	rs12703447	0.00455358	18.4553	0.0208361	0.921048
ENSG00000236980	3	49177634	49191858	rs62262519	0.000223398	4.71699	0.0209266	0.921048
ENSG00000183891	2	19896631	19901983	rs11690613	2.38e-06	17.0548	0.020986	0.921048
ENSG00000123975	9	89311195	89316703	rs729072	0.00581238	16.4875	0.0210173	0.921048
ENSG00000143493	1	211940399	212035557	rs2808378	0.000150989	19.5587	0.0210353	0.921048
ENSG00000165795	14	21016763	21070872	rs8011671	0.00299992	41.1032	0.0210405	0.921048
ENSG00000172175	18	58671465	58754477	rs17237434	0.00261091	11.0156	0.0210692	0.921048
ENSG00000070770	16	58157907	58198106	rs115353381	0.00323443	21.3545	0.0210783	0.921048
ENSG00000110400	11	119623408	119729200	rs10790342	0.000540357	23.9942	0.0211111	0.921048
ENSG00000130414	2	239892450	240025743	rs1868318	0.000881625	47.0988	0.0211272	0.921048
ENSG00000086730	7	74199652	74229834	rs62475451	0.00170687	47.7092	0.0211653	0.921048
ENSG00000170382	1	204617170	204685738	rs116807505	0.00105406	29.404	0.021291	0.921048
ENSG00000182271	17	30316333	30334059	rs483537	0.000499977	27.8739	0.0213326	0.921048
ENSG00000137634	11	114570591	114595786	rs7118761	0.00824831	21.3855	0.021368	0.921048
ENSG00000072609	12	132822187	132956304	rs34708049	0.000353512	92.2636	0.021459	0.921048
ENSG00000154059	18	24426634	24453531	rs14393	0.00137923	32.4342	0.0214632	0.921048
ENSG00000157315	16	69343250	69351786	rs561887502	0.0499012	18.0701	0.0214948	0.921048
ENSG00000164325	5	73173193	73175143	rs2973575	0.000181266	24.7171	0.0215248	0.921048
ENSG00000151650	10	133237855	133241928	rs3934998	0.000751075	26.0408	0.0215324	0.921048
ENSG00000127952	7	75996338	76048004	rs6978009	0.0010845	35.991	0.0215405	0.921048
ENSG00000178662	2	165469647	165689407	rs2219118	9e-05	28.1551	0.0215411	0.921048
ENSG00000213949	5	52787916	52959209	rs745321	0.00123455	20.3886	0.0216246	0.921048
ENSG00000092295	14	24249114	24264432	rs7142855	0.00511614	27.1244	0.0217729	0.921048
ENSG00000177464	19	45589764	45602212	rs142236831	0.000841263	31.1954	0.0218042	0.921048
ENSG00000169840	13	27792483	27794768	rs201984230	0.0163355	6.91014	0.0218569	0.921048
ENSG00000253649	8	10482878	10547585	rs7844805	4.8e-05	48.9004	0.0218827	0.921048
ENSG00000243130	19	43007656	43026474	rs189006047	0.00187086	26.8144	0.0218915	0.921048
ENSG00000163848	3	125225669	125375325	rs201764646	0.0037187	25.4894	0.0218985	0.921048
ENSG00000105662	19	18683678	18782333	rs8107912	0.00378251	21.1492	0.0219741	0.921048
ENSG00000109255	4	55595229	55636698	rs13110524	0.000481403	20.0781	0.0219953	0.921048
ENSG00000174799	4	55948871	56033361	rs11941492	0.005105	40.8966	0.0220883	0.921048
ENSG00000039560	5	34656328	34832612	rs11739938	0.00045965	39.0253	0.0220987	0.921048
ENSG00000130368	6	159890988	159917447	rs13206227	0.0122856	28.4322	0.0222273	0.921048
ENSG00000186090	3	184031544	184039369	rs2272473	0.00091857	16.6503	0.0222443	0.921048
ENSG00000198301	4	75940950	75990962	rs1477586	0.00150334	16.628	0.0223687	0.921048
ENSG00000136504	17	49788648	49835026	rs1029370	0.00245982	18.8108	0.0223971	0.921048
ENSG00000144730	3	57089982	57170306	rs6445851	0.000102857	15.6532	0.0225251	0.921048
ENSG00000104738	8	47960185	47978160	rs186901309	0.0032886	13.2691	0.0225775	0.921048
ENSG00000161542	17	76309478	76384521	rs7217910	0.000389917	44.6613	0.022595	0.921048
ENSG00000163444	1	203007374	203024848	rs3737888	0.015457	24.1396	0.0226375	0.921048
ENSG00000140299	15	59659146	59689534	rs62013070	0.0142277	31.2405	0.0227343	0.921048
ENSG00000168994	6	3722614	3751713	rs2064323	0.000666568	28.2343	0.0227413	0.921048
ENSG00000165995	10	18140424	18543557	rs11013321	0.00243826	62.2205	0.0228637	0.921048
ENSG00000171794	10	133230217	133231558	rs3934998	0.000751075	20.367	0.0228791	0.921048
ENSG00000196535	17	29071122	29180398	rs150083860	0.00960528	35.3826	0.0228816	0.921048
ENSG00000100902	14	35278633	35317493	rs1712355	0.000313592	12.6003	0.0228835	0.921048
ENSG00000107223	9	136862119	136866308	rs438210	0.00260433	39.2459	0.0229973	0.921048
ENSG00000167280	17	79074824	79088599	rs8081382	0.000304805	35.7138	0.0230932	0.921048
ENSG00000089199	20	5911510	5925353	rs410462	0.00585883	29.0029	0.0231001	0.921048
ENSG00000232434	9	136842478	136848801	rs438210	0.00260433	41.1067	0.023237	0.921048
ENSG00000105669	19	18899514	18919387	rs55995815	0.00229745	28.6511	0.0232754	0.921048
ENSG00000179636	14	21024109	21036276	rs8011671	0.00299992	29.4158	0.0233714	0.921048
ENSG00000277462	1	247034637	247078811	rs6666541	0.00658077	28.2061	0.023379	0.921048
ENSG00000105656	19	18442663	18522116	rs4808788	0.00140334	33.0452	0.0233935	0.921048
ENSG00000283324	1	150887136	150913292	rs11204734	0.00909935	12.4679	0.0234232	0.921048
ENSG00000132541	8	98102344	98117171	rs17737465	0.00194619	15.6237	0.0234438	0.921048
ENSG00000072682	5	132190147	132295315	rs57534150	0.000463188	16.0076	0.0235624	0.921048
ENSG00000085982	2	233475520	233566782	rs71359936	0.00180804	45.1394	0.0235738	0.921048
ENSG00000170325	11	129899706	130002835	rs2004096	0.00270209	50.0581	0.023579	0.921048
ENSG00000163636	3	64010550	64024010	rs7636957	0.000641394	19.0877	0.0236099	0.921048
ENSG00000116525	1	33145399	33182059	rs534316416	0.000183106	39.3015	0.0236569	0.921048
ENSG00000013561	5	141958328	141990292	rs78715830	0.0153108	57.5135	0.0236786	0.921048
ENSG00000066629	14	99737693	99942060	rs1257331	0.00189448	47.1479	0.0236788	0.921048
ENSG00000196387	12	133080474	133107526	rs11147190	0.00540796	60.1605	0.0237552	0.921048
ENSG00000145996	6	20534457	21232404	rs7758243	1.46e-05	47.6904	0.0238222	0.921048
ENSG00000188293	19	46229742	46231243	rs7256524	0.00146788	19.4375	0.0239193	0.921048
ENSG00000101191	20	62877738	62937952	rs13039776	0.000920512	36.7989	0.0240981	0.921048
ENSG00000115020	2	208266255	208358746	rs55786539	0.00205471	18.2476	0.0241155	0.921048
ENSG00000047932	6	117560269	117602542	rs560660896	4.22e-05	28.0913	0.0241487	0.921048
ENSG00000165799	14	21042316	21044234	rs8011671	0.00299992	26.2124	0.0241854	0.921048
ENSG00000198542	13	101452593	101720856	rs61968260	0.00114659	55.3446	0.0244028	0.921048
ENSG00000176915	12	132725503	132761832	rs11246985	0.00107728	18.0776	0.0244445	0.921048
ENSG00000104814	19	38587641	38618882	rs10421944	0.00274629	10.4966	0.0244836	0.921048
ENSG00000147905	9	37120574	37358149	rs7038836	0.000445974	10.9162	0.0245312	0.921048
ENSG00000140093	14	94280460	94293268	rs10146716	0.0044158	27.8143	0.0247287	0.921048
ENSG00000081014	15	50908672	51005895	rs2292175	0.00371448	8.76766	0.0248467	0.921048
ENSG00000114859	3	184346185	184361650	rs4499575	0.0016362	40.3717	0.0249752	0.921048
ENSG00000132837	5	78997564	79236038	rs139331459	0.000162087	57.3707	0.0251933	0.921048
ENSG00000120837	12	104117086	104138241	rs697208	0.0026322	32.6516	0.0251959	0.921048
ENSG00000258227	7	141927357	141947007	rs12703447	0.00455358	10.4218	0.0252869	0.921048
ENSG00000175305	8	94879770	94896678	rs55680024	0.00302011	12.6573	0.0253011	0.921048
ENSG00000008869	2	36968383	37084372	rs2110942	0.000278964	39.2856	0.0253062	0.921048
ENSG00000070018	12	12116025	12267044	rs35603802	0.0013683	46.016	0.0253288	0.921048
ENSG00000185262	17	76265348	76271298	rs7217910	0.000389917	33.0043	0.0253409	0.921048
ENSG00000138315	10	72893584	72933036	rs77407123	0.00168956	5.65364	0.0253506	0.921048
ENSG00000137975	1	86424171	86456553	rs482789	3.86e-05	14.9125	0.0257061	0.921048
ENSG00000114867	3	184314495	184335358	rs4499575	0.0016362	36.3765	0.0257569	0.921048
ENSG00000101138	20	56392371	56406362	rs566968108	0.00288533	32.1322	0.0257816	0.921048
ENSG00000119185	2	9403475	9423528	rs371237622	0.00925732	19.1519	0.0258141	0.921048
ENSG00000005075	7	102473128	102478922	rs6465873	0.00194648	11.1301	0.0258229	0.921048
ENSG00000197702	11	12377563	12535356	rs117419033	0.000781822	43.7358	0.0258282	0.921048
ENSG00000141577	17	81189593	81222999	rs549781253	9.48e-05	25.0783	0.0258322	0.921048
ENSG00000104884	19	45349837	45370918	rs1065853	3.07e-13	26.3809	0.0259095	0.921048
ENSG00000113838	3	186546067	186570543	rs28448753	0.000530401	36.3608	0.0259207	0.921048
ENSG00000180071	9	38571358	38620596	rs10814713	0.00606078	73.3674	0.0260074	0.921048
ENSG00000134265	18	10525905	10552764	rs647254	0.000403423	13.2486	0.0260732	0.921048
ENSG00000012061	19	45407334	45478828	rs1065853	3.07e-13	38.5314	0.0262713	0.921048
ENSG00000111725	12	119667864	119681624	rs10849638	0.00135969	22.6213	0.0263162	0.921048
ENSG00000272896	9	136791379	136800595	rs438210	0.00260433	40.8109	0.0263903	0.921048
ENSG00000175606	8	73972437	73982783	rs75044313	0.000658538	12.8062	0.0264976	0.921048
ENSG00000107951	10	30309801	30374448	rs9337951	0.000325482	32.6605	0.0265512	0.921048
ENSG00000079435	19	42401514	42427388	rs73051429	0.00646759	27.4082	0.0265701	0.921048
ENSG00000163885	3	126394909	126436556	rs1879428	0.00593975	10.4448	0.0266176	0.921048
ENSG00000172037	3	49121114	49133118	rs62262519	0.000223398	12.5819	0.0268921	0.921048
ENSG00000188959	9	110190048	110208159	rs4978975	0.0127013	41.3962	0.0268934	0.921048
ENSG00000104881	19	45379638	45406349	rs1065853	3.07e-13	29.0875	0.0269015	0.921048
ENSG00000134049	18	47152834	47176364	rs883217	0.000976912	26.3165	0.0270033	0.921048
ENSG00000185787	15	78810487	78898139	rs11634351	0.000133427	16.5888	0.0270083	0.921048
ENSG00000143952	2	63892146	64019428	rs201404397	0.0091263	12.2377	0.0270401	0.921048
ENSG00000186603	1	45326895	45328710	rs75219275	0.00326641	21.8419	0.027147	0.921048
ENSG00000154025	17	18950345	19022595	rs78811519	0.00082777	36.1898	0.0271552	0.921048
ENSG00000176022	1	1232237	1235041	rs143353318	0.000301827	62.7189	0.0271781	0.921048
ENSG00000182183	1	52633168	52669683	rs4926565	0.0146282	22.475	0.0272386	0.921048
ENSG00000156006	8	18391282	18401218	rs13256909	4.88e-05	22.4089	0.0272824	0.921048
ENSG00000159398	16	55846154	55956031	rs3815583	2.75e-05	34.1658	0.0273503	0.921048
ENSG00000169604	2	69013176	69249327	rs13415752	0.000103445	42.1255	0.0273721	0.921048
ENSG00000173588	12	94306449	94459988	rs1898539	0.00133102	24.4306	0.0274428	0.921048
ENSG00000150275	10	53802771	55627942	rs10824936	7.67e-05	79.7135	0.0274782	0.921048
ENSG00000168016	3	36826819	36945057	rs10222527	7.91e-05	23.5974	0.0275559	0.921048
ENSG00000156804	8	123497889	123541206	rs35899979	0.000915651	23.3157	0.0276484	0.921048
ENSG00000109927	11	121101243	121191490	rs7107168	0.0203548	34.8875	0.027652	0.921048
ENSG00000151693	2	9206765	9405683	rs6431986	0.001715	35.3791	0.0276845	0.921048
ENSG00000257138	7	141972631	141973773	rs12703447	0.00455358	9.80912	0.0277122	0.921048
ENSG00000104267	8	85463968	85481493	rs28868001	0.0176276	9.95513	0.0277356	0.921048
ENSG00000182083	2	240029491	240030429	rs3752755	0.00335866	23.9907	0.0277701	0.921048
ENSG00000156689	11	58834065	58904215	rs11229833	0.00469663	15.9699	0.0279065	0.921048
ENSG00000134489	18	24460637	24479961	rs14393	0.00137923	20.0447	0.0279237	0.921048
ENSG00000006451	7	39623565	39708120	rs6942681	0.00737682	8.48232	0.0279442	0.921048
ENSG00000177352	3	49162535	49166331	rs62262519	0.000223398	5.15681	0.0279675	0.921048
ENSG00000050730	4	121131408	121227466	rs201475135	0.00130248	8.61012	0.0280598	0.921048
ENSG00000177459	8	98064522	98093610	rs12544693	0.00214846	16.8265	0.0281256	0.921048
ENSG00000175054	3	142449007	142578733	rs7618121	0.000731624	17.1165	0.0281397	0.921048
ENSG00000288000	20	43458054	43541881	rs6103878	0.00543838	11.0612	0.0281745	0.921048
ENSG00000183091	2	151485336	151734487	rs4233661	0.00128358	33.3155	0.0281812	0.921048
ENSG00000133704	12	30628988	30695869	rs10743714	0.0133158	23.4909	0.0282456	0.921048
ENSG00000180938	8	124973295	124979389	rs12156023	0.000340785	15.6547	0.0282915	0.921048
ENSG00000092108	14	30622291	30737694	rs75727000	0.00622907	22.9128	0.0283197	0.921048
ENSG00000143797	2	8852690	9003709	rs56393729	0.00133561	31.3477	0.0283304	0.921048
ENSG00000204928	5	145858521	145937126	rs10875617	0.00192673	24.9345	0.0283986	0.921048
ENSG00000188162	11	17547259	17647150	rs2240490	0.00267729	32.1897	0.0284049	0.921048
ENSG00000139330	12	91050491	91058024	rs12312909	0.0017002	20.2608	0.0284558	0.921048
ENSG00000255663	11	114400682	114443932	rs74570060	0.000924807	30.2234	0.0284643	0.921048
ENSG00000176533	19	2511219	2702694	rs758474	0.000393181	75.4996	0.0285778	0.921048
ENSG00000254656	14	100879753	100903722	rs11626307	0.00252921	13.4857	0.028599	0.921048
ENSG00000125743	19	45687460	45692569	rs10421247	0.00227691	37.3845	0.0286046	0.921048
ENSG00000159618	16	57542643	57591681	rs623685	0.00610596	26.0727	0.0286197	0.921048
ENSG00000112214	6	96562548	96618626	rs4634465	0.000476874	9.44966	0.028702	0.921048
ENSG00000279765	15	92883413	92949230	rs4989275	0.00204032	27.3796	0.0287649	0.921048
ENSG00000008735	22	50600793	50613981	rs371723796	0.00438118	29.2496	0.0288023	0.921048
ENSG00000169402	7	6754109	6799365	rs200515358	0.00431899	55.4058	0.0288703	0.921048
ENSG00000100191	22	32218464	32255347	rs5994443	0.0178202	13.1975	0.0288849	0.921048
ENSG00000173699	2	230990324	231025055	rs10933324	0.0130463	17.2501	0.0288941	0.921048
ENSG00000130402	19	38647649	38731589	rs8105067	0.00249561	24.3487	0.028955	0.921048
ENSG00000198346	19	53467733	53496255	rs7253472	0.000221708	60.6047	0.0289598	0.921048
ENSG00000092140	14	30559158	30620064	rs75727000	0.00622907	19.8975	0.0290162	0.921048
ENSG00000034510	2	84905656	84906671	rs72832532	0.00988148	15.5493	0.0290229	0.921048
ENSG00000183914	17	7717744	7833742	rs566624213	0.00993557	27.8792	0.0290385	0.921048
ENSG00000170917	4	122888697	122922968	rs4833239	0.00228936	10.8134	0.0291036	0.921048
ENSG00000178586	2	240045077	240047027	rs3752755	0.00335866	22.952	0.0292536	0.921048
ENSG00000233381	12	31615023	31652095	rs1150949	0.0073876	10.2832	0.029257	0.921048
ENSG00000177551	1	115836377	115843917	rs10776800	0.00452044	22.4363	0.0292744	0.921048
ENSG00000106617	7	151556124	151877125	rs2091594	0.000246191	63.39	0.0293353	0.921048
ENSG00000077157	1	202348699	202592706	rs925532	0.000957528	13.1252	0.0294504	0.921048
ENSG00000176658	17	32492522	32877177	rs4795942	0.00187069	65.3004	0.0294903	0.921048
ENSG00000278870	11	4923374	4924339	rs840717	0.0112163	23.2591	0.0295542	0.921048
ENSG00000197140	8	39106990	39284917	rs4587294	0.000368665	15.1666	0.0295924	0.921048
ENSG00000204700	6	29170907	29175811	rs3828924	0.00579297	13.7737	0.0296312	0.921048
ENSG00000225180	17	81165507	81183166	rs549781253	9.48e-05	28.2657	0.0296971	0.921048
ENSG00000272921	12	4604944	4662643	rs11063211	0.0132326	21.7422	0.0297101	0.921048
ENSG00000154582	8	73939169	73972307	rs75044313	0.000658538	14.8762	0.029751	0.921048
ENSG00000124193	20	43457893	43466046	rs6103878	0.00543838	11.89	0.0297607	0.921048
ENSG00000124191	20	43914852	44069616	rs13217	0.0018699	31.2508	0.0297797	0.921048
ENSG00000139625	12	53479669	53500063	rs529118572	0.000124018	29.6938	0.0298561	0.921048
ENSG00000144228	2	138501770	138573547	rs62169762	0.00393283	24.6748	0.0299127	0.921048
ENSG00000126003	20	32192504	32207743	rs6120309	0.0197923	18.7854	0.0299629	0.921048
ENSG00000163645	3	150659885	150703971	rs7623160	0.0200268	45.2403	0.0299976	0.921048
ENSG00000042753	19	46838136	46850846	rs73059757	0.00085878	28.6684	0.0300731	0.921048
ENSG00000287725	11	69072915	69162440	rs61882187	0.00709931	21.7584	0.030182	0.921048
ENSG00000163545	1	205302063	205321745	rs34082731	0.000999654	25.4585	0.0303257	0.921048
ENSG00000100888	14	21385194	21456126	rs1243441	0.00319358	33.2056	0.0303758	0.921048
ENSG00000113583	5	133955510	133968674	rs13178130	0.00298281	14.2131	0.0304046	0.921048
ENSG00000132031	2	19992052	20012668	rs11690613	2.38e-06	22.9739	0.0304165	0.921048
ENSG00000189184	4	137518918	137532494	rs2406052	0.000785528	16.914	0.0304592	0.921048
ENSG00000114125	3	141738249	141747560	rs115863009	0.000160187	10.4274	0.0304888	0.921048
ENSG00000226650	5	155013755	155018141	rs4598026	0.000985588	11.7582	0.030542	0.921048
ENSG00000157911	1	2403964	2413797	rs2494590	0.0031448	57.4381	0.0305697	0.921048
ENSG00000077152	1	202331657	202341980	rs6658708	0.00152845	8.29499	0.0306113	0.921048
ENSG00000134852	4	55427903	55546909	rs2017472	0.000915309	23.438	0.0306816	0.921048
ENSG00000087586	20	56369389	56392337	rs566968108	0.00288533	21.2109	0.0307057	0.921048
ENSG00000181965	5	135534282	135535964	rs7728638	1.77e-05	3.39311	0.0307857	0.921048
ENSG00000161036	7	102464956	102473168	rs6465873	0.00194648	9.65135	0.030909	0.921048
ENSG00000089195	20	5937228	5950558	rs410462	0.00585883	24.6698	0.030915	0.921048
ENSG00000073060	12	124776856	124882668	rs112086432	0.00143665	60.3711	0.030925	0.921048
ENSG00000136449	17	50508384	50531501	rs368673334	0.0120888	15.0867	0.0309324	0.921048
ENSG00000131355	19	14619117	14690027	rs1187810	7.92e-05	26.7233	0.0309399	0.921048
ENSG00000198440	19	56397966	56436035	rs427125	0.00165742	41.6917	0.031088	0.921048
ENSG00000087191	17	63827152	63832026	rs148762808	0.0131336	14.6969	0.0311176	0.921048
ENSG00000105755	19	43506719	43527230	rs142958863	0.00149046	35.777	0.0312371	0.921048
ENSG00000115207	2	27325849	27356999	rs34730887	0.00464082	16.6954	0.0313462	0.921048
ENSG00000186451	3	57060664	57075432	rs6445851	0.000102857	16.0145	0.0313803	0.921048
ENSG00000204701	6	29108058	29114770	rs41286279	0.00124459	13.9128	0.0313996	0.921048
ENSG00000185482	12	57243453	57251188	rs6581110	0.000901364	12.5313	0.0314311	0.921048
ENSG00000259900	16	69335276	69351730	rs561887502	0.0499012	18.5185	0.0315922	0.921048
ENSG00000204544	6	30983718	30989903	rs1632865	0.000217834	23.8774	0.0316371	0.921048
ENSG00000102606	13	111114559	111305737	rs34734302	0.00128089	59.2024	0.0316653	0.921048
ENSG00000010310	19	45668221	45683722	rs10421247	0.00227691	35.1723	0.0317025	0.921048
ENSG00000163590	3	160755602	161078902	rs336561	0.000168473	8.73457	0.0317448	0.921048
ENSG00000196418	1	247121975	247172020	rs36072876	0.00293076	25.7691	0.0317895	0.921048
ENSG00000114770	3	183919934	184017939	rs2272473	0.00091857	18.088	0.0318097	0.921048
ENSG00000139160	12	31647160	31673114	rs1150949	0.0073876	10.0701	0.0318255	0.921048
ENSG00000164659	7	86876906	87059654	rs74975190	0.00270899	27.5302	0.0318266	0.921048
ENSG00000224982	12	119593774	119643075	rs10849638	0.00135969	29.3389	0.0318776	0.921048
ENSG00000142149	21	31873020	32044633	rs13049440	0.00635324	12.6255	0.0319459	0.921048
ENSG00000180138	13	37103259	37105664	rs1517882	0.0167706	18.536	0.0320258	0.921048
ENSG00000136732	2	126656133	126696667	rs561756815	0.000276575	26.6543	0.0321856	0.921048
ENSG00000053524	3	183178041	183428778	rs34564027	0.00238578	35.3733	0.0322909	0.921048
ENSG00000283149	3	186581995	186597103	rs28448753	0.000530401	34.9704	0.0323384	0.921048
ENSG00000204653	19	50511600	50514690	rs28522385	0.00844266	26.839	0.0323916	0.921048
ENSG00000163882	3	184361710	184368596	rs4499575	0.0016362	38.3082	0.0324208	0.921048
ENSG00000170471	20	38472816	38578859	rs211830	0.00093306	14.6049	0.0324721	0.921048
ENSG00000126500	11	64035931	64119173	rs620690	0.0212373	22.822	0.0325307	0.921048
ENSG00000113555	5	141943581	141969741	rs78715830	0.0153108	45.6384	0.0325748	0.921048
ENSG00000204702	6	29099490	29102701	rs41286279	0.00124459	14.7656	0.0326049	0.921048
ENSG00000151893	10	118674167	118755249	rs7083142	0.00282912	14.2314	0.0326195	0.921048
ENSG00000121481	1	185045526	185102603	rs2378957	0.00193857	14.5386	0.0326403	0.921048
ENSG00000135763	1	229626247	229660200	rs11800554	0.0165499	21.3722	0.0326548	0.921048
ENSG00000052795	4	158769026	158908050	rs78407966	0.000922975	18.8394	0.0327778	0.921048
ENSG00000060566	19	4153631	4173054	rs80053370	0.00136976	40.709	0.0327787	0.921048
ENSG00000170871	4	6781375	6884170	rs113321773	0.00455243	63.8937	0.0328511	0.921048
ENSG00000124523	6	13574227	13615158	rs10948804	0.00568333	22.129	0.0329387	0.921048
ENSG00000198081	18	5289019	5297053	rs4121600	0.00158743	33.448	0.0329743	0.921048
ENSG00000124788	6	16299112	16761491	rs760882	0.000871141	54.2915	0.0330083	0.921048
ENSG00000196242	1	247524677	247536440	rs11803031	0.000111652	33.9434	0.0330596	0.921048
ENSG00000231824	18	5142911	5197503	rs9959599	0.00314439	28.7474	0.0330715	0.921048
ENSG00000169139	8	48008415	48064708	rs117408281	0.00773249	15.0351	0.033134	0.921048
ENSG00000169826	10	43138445	43185302	rs202063612	0.0253582	15.034	0.0332258	0.921048
ENSG00000011478	19	45692403	45703989	rs10421247	0.00227691	33.9573	0.0332645	0.921048
ENSG00000113068	5	140245035	140303113	rs3776114	0.00587487	4.88979	0.0332802	0.921048
ENSG00000163884	3	126342635	126357408	rs1520845	0.0028145	9.40501	0.0333781	0.921048
ENSG00000262628	17	3062669	3063607	rs2515735	0.00805868	34.9264	0.0333949	0.921048
ENSG00000187902	19	55428740	55443300	rs113104038	0.00222845	50.617	0.0334897	0.921048
ENSG00000123338	12	54497752	54548243	rs2279399	0.00274909	34.9722	0.0334908	0.921048
ENSG00000161634	12	54644589	54648493	rs116944265	0.00492994	10.4986	0.0335281	0.921048
ENSG00000047346	15	52581317	52709817	rs112168319	0.00210163	21.7988	0.0335311	0.921048
ENSG00000169605	2	68974573	68980980	rs17602973	0.00250799	14.7909	0.0335813	0.921048
ENSG00000185760	6	72621792	73198853	rs6932171	0.000261615	23.7223	0.0335928	0.921048
ENSG00000111077	12	53046969	53064379	rs679043	0.00202599	19.429	0.0337115	0.921048
ENSG00000214414	11	89710299	89717872	rs536801530	0.013162	39.2538	0.0337371	0.921048
ENSG00000258461	15	42348103	42412317	rs687352	0.00648431	31.3685	0.0337467	0.921048
ENSG00000086205	11	49145092	49208638	rs201432235	0.000139988	35.8921	0.0337871	0.921048
ENSG00000228570	10	79826739	79850878	rs186724182	0.00476559	11.5761	0.0339115	0.921048
ENSG00000178084	3	184053047	184060673	rs2272473	0.00091857	18.9805	0.0339727	0.921048
ENSG00000198042	8	33485182	33501262	rs531066878	0.00647864	18.6221	0.0340259	0.921048
ENSG00000127948	7	75899200	75986855	rs6978009	0.0010845	13.4343	0.0341524	0.921048
ENSG00000221955	3	125082636	125212864	rs201764646	0.0037187	19.8335	0.0341617	0.921048
ENSG00000105697	19	35280716	35285143	rs73030636	0.0145001	13.254	0.0342158	0.921048
ENSG00000121897	4	39459004	39485109	rs2249563	0.00115899	16.6264	0.0343664	0.921048
ENSG00000197561	19	851014	856247	rs75932399	0.000991675	63.1988	0.0343955	0.921048
ENSG00000173208	12	39550033	39619803	rs10450774	0.000319014	13.1633	0.0344234	0.921048
ENSG00000134294	12	46358188	46372773	rs75790188	0.00374274	10.1207	0.0345222	0.921048
ENSG00000183607	2	68945232	68952893	rs7601120	0.00069448	9.83893	0.0345312	0.921048
ENSG00000099821	19	617221	633537	rs55703451	0.000101935	93.5507	0.0346637	0.921048
ENSG00000031691	6	49463370	49493107	rs75135040	0.00169587	9.40826	0.0346799	0.921048
ENSG00000101194	20	62952707	62969585	rs13039776	0.000920512	23.7708	0.0347435	0.921048
ENSG00000090520	3	186567403	186585800	rs28448753	0.000530401	36.8412	0.034797	0.921048
ENSG00000167778	12	53064316	53079404	rs679043	0.00202599	19.6325	0.0348292	0.921048
ENSG00000187733	1	103745323	103758726	rs1406132	0.00143098	14.3386	0.0348524	0.921048
ENSG00000109205	4	70195725	70204576	rs56024817	0.00282525	26.9331	0.0349016	0.921048
ENSG00000137571	8	69667046	69834978	rs2958321	0.0105838	32.2107	0.0349422	0.921048
ENSG00000163682	4	39452587	39458931	rs2249563	0.00115899	13.1435	0.0349904	0.921048
ENSG00000163263	1	154199085	154206333	rs12145394	0.00112386	11.2725	0.0350484	0.921048
ENSG00000144895	3	150546678	150586016	rs520976	0.00221978	37.2892	0.035053	0.921048
ENSG00000171564	4	154563011	154572807	rs80119660	0.0326571	28.7183	0.035072	0.921048
ENSG00000106077	7	73736094	73738852	rs2528993	0.00191141	19.6329	0.0350834	0.921048
ENSG00000170584	5	163446526	163460102	rs888640	0.00490101	15.5307	0.0351131	0.921048
ENSG00000185158	17	32007872	32053504	rs7208761	0.00225843	32.3962	0.0351706	0.921048
ENSG00000141506	17	8878911	8965712	rs79795728	0.0176848	32.7638	0.0352795	0.921048
ENSG00000167769	19	6306142	6333612	rs62106618	0.00395763	47.7495	0.0352941	0.921048
ENSG00000203795	10	122910610	122913111	rs7082125	0.00214733	13.2772	0.0353925	0.921048
ENSG00000213139	3	186538441	186546702	rs28448753	0.000530401	21.9124	0.0354776	0.921048
ENSG00000164256	5	23443586	23528093	rs2914255	0.00318979	29.8736	0.0355006	0.921048
ENSG00000266728	17	27623364	27640777	rs117445477	5.94e-05	25.8161	0.0355946	0.921048
ENSG00000063241	19	55452985	55462343	rs113104038	0.00222845	39.8053	0.0356072	0.921048
ENSG00000154258	17	68974488	69060949	rs7210863	0.00204634	16.1984	0.0356985	0.921048
ENSG00000163217	2	68860909	68871397	rs7601120	0.00069448	11.8904	0.0358383	0.921048
ENSG00000014123	6	96521595	96555276	rs4634465	0.000476874	12.0654	0.0358746	0.921048
ENSG00000189376	8	123219967	123241377	rs6470074	0.00109602	5.09865	0.0358771	0.921048
ENSG00000002834	17	38869859	38921770	rs2429548	0.00182212	22.6449	0.0358918	0.921048
ENSG00000184611	2	162371407	162838767	rs374888496	0.000494029	20.1646	0.0358919	0.921048
ENSG00000153993	7	84995553	85187056	rs9649073	0.000777717	23.5924	0.0359562	0.921048
ENSG00000063660	2	240435663	240468076	rs190223449	0.00976796	51.7813	0.0359847	0.921048
ENSG00000100614	14	60245752	60299087	rs7494644	0.0112914	4.75457	0.0360073	0.921048
ENSG00000176177	22	39743044	39893864	rs568428444	0.0192224	28.4524	0.0360152	0.921048
ENSG00000285814	8	7715443	7718453	rs528422813	0.000977155	37.6332	0.0360817	0.921048
ENSG00000100014	22	24270817	24417739	rs2330634	0.00228777	55.5966	0.0361722	0.921048
ENSG00000120370	1	170531819	170553834	rs16863425	0.00324472	15.9418	0.036192	0.921048
ENSG00000186136	12	11185993	11186937	rs143341407	0.00379664	19.6914	0.0361999	0.921048
ENSG00000186660	11	58579063	58621550	rs201168041	0.00398455	24.3413	0.0362021	0.921048
ENSG00000197766	19	859453	867884	rs75932399	0.000991675	63.7245	0.0364316	0.921048
ENSG00000130349	6	107028199	107051586	rs898894	0.00236929	18.7455	0.0365011	0.921048
ENSG00000177051	19	45710629	45730896	rs10406257	0.00253565	31.7651	0.0365915	0.921048
ENSG00000198040	12	133037292	133063304	rs2091730	0.00270457	67.9472	0.0366491	0.921048
ENSG00000182035	20	38581195	38588463	rs1155840	0.00119573	11.2601	0.0367307	0.921048
ENSG00000160472	19	55376826	55378246	rs3117640	0.000343404	42.061	0.0368302	0.921048
ENSG00000174796	4	75513946	75550473	rs10021811	0.00541129	11.4774	0.0368406	0.921048
ENSG00000115525	2	85837120	85905199	rs55971080	0.000417174	12.8866	0.0369172	0.921048
ENSG00000233493	19	55379244	55384292	rs3117640	0.000343404	42.8031	0.036934	0.921048
ENSG00000136014	12	95516560	95551476	rs10466994	0.00423149	16.0096	0.0369417	0.921048
ENSG00000250305	8	12945642	13031503	rs528103348	7.96e-05	17.5789	0.0369477	0.921048
ENSG00000128989	15	52547045	52569883	rs368490436	0.00157362	16.4575	0.03695	0.921048
ENSG00000275489	17	38835086	38841438	rs2429548	0.00182212	14.1323	0.0369505	0.921048
ENSG00000088325	20	31739271	31801805	rs190853791	0.021927	23.2547	0.037075	0.921048
ENSG00000090539	3	184380073	184390736	rs4499575	0.0016362	13.7436	0.0371497	0.921048
ENSG00000148943	11	27494418	27506769	rs112417060	0.0199892	16.0459	0.0371544	0.921048
ENSG00000130511	19	18418864	18434562	rs4808788	0.00140334	29.9231	0.0371989	0.921048
ENSG00000145604	5	36151989	36196849	rs13154338	0.0061113	10.384	0.0372187	0.921048
ENSG00000173421	3	49198428	49258106	rs62262519	0.000223398	5.5109	0.0372205	0.921048
ENSG00000167487	19	18637025	18671721	rs8107912	0.00378251	16.5445	0.0372351	0.921048
ENSG00000113328	5	163437569	163446151	rs17062730	0.0103579	11.5866	0.0373245	0.921048
ENSG00000080345	2	151409883	151508013	rs4233661	0.00128358	19.7591	0.0373984	0.921048
ENSG00000135945	2	99400475	99490035	rs2008649	0.00342028	7.61151	0.0374047	0.921048
ENSG00000204366	6	31899613	31902086	rs375784544	0.000524902	18.9432	0.0374563	0.921048
ENSG00000137090	9	841690	969090	rs4742527	0.000440121	58.8749	0.0374925	0.921048
ENSG00000173200	3	122577628	122639047	rs17215029	0.00437867	17.3898	0.0374932	0.921048
ENSG00000071539	5	892884	919357	rs72708949	0.000614979	40.6709	0.0375183	0.921048
ENSG00000136878	9	129834698	129881828	rs547081363	0.0139894	4.44565	0.0375321	0.921048
ENSG00000181562	14	20745887	20748380	rs7156806	0.000125637	28.9368	0.0375453	0.921048
ENSG00000108107	19	55385932	55403250	rs3117640	0.000343404	46.4975	0.0376317	0.921048
ENSG00000164879	8	85373436	85449040	rs72679330	0.00758451	11.4179	0.0376448	0.921048
ENSG00000100225	22	32474676	32498829	rs531622068	0.0017249	19.357	0.0376557	0.921048
ENSG00000213380	16	69320140	69339583	rs561887502	0.0499012	19.5858	0.0376665	0.921048
ENSG00000053702	12	2825348	2835544	rs7295250	0.0122892	40.1458	0.0376688	0.921048
ENSG00000125726	19	6583183	6604103	rs73922419	0.0204627	36.2213	0.0378472	0.921048
ENSG00000132603	16	69337996	69343106	rs561887502	0.0499012	16.5269	0.037916	0.921048
ENSG00000100347	22	43955442	44010531	rs6006731	0.00123065	16.4041	0.0379467	0.921048
ENSG00000255073	11	58579172	58624639	rs201168041	0.00398455	21.1804	0.0379939	0.921048
ENSG00000171766	15	45361124	45402327	rs6493131	0.00162985	36.3028	0.0380459	0.921048
ENSG00000134207	1	114089291	114153880	rs2636001	0.00559046	21.1134	0.0380571	0.921048
ENSG00000085511	6	160991727	161117385	rs112784571	0.0123835	24.1216	0.0380834	0.921048
ENSG00000173545	5	16451519	16465800	rs2441103	0.00218673	19.2708	0.0382053	0.921048
ENSG00000196476	20	270863	290778	rs117768809	0.00124637	50.8076	0.0382432	0.921048
ENSG00000196313	7	72879349	72951440	rs42124	0.00132102	34.4224	0.0382541	0.921048
ENSG00000175166	3	184299198	184309050	rs4499575	0.0016362	36.3139	0.0382664	0.921048
ENSG00000137942	1	93448118	93554661	rs2265928	0.00172762	9.02341	0.0383629	0.921048
ENSG00000214413	10	110898730	110919201	rs11194423	0.0252467	12.3896	0.0384058	0.921048
ENSG00000164729	17	35192520	35194393	rs58988186	0.00174483	32.2274	0.0384914	0.921048
ENSG00000134962	4	39406930	39451533	rs2249563	0.00115899	15.0748	0.0384948	0.921048
ENSG00000256977	2	109898428	109925625	rs7596934	0.00152888	19.7964	0.0385067	0.921048
ENSG00000091073	7	76461676	76505995	rs2538406	0.000449513	26.9026	0.0385094	0.921048
ENSG00000182362	21	46286342	46297751	rs57205597	0.00205	36.1011	0.0385413	0.921048
ENSG00000285655	8	66430185	66445324	rs11775721	0.0073275	16.3831	0.038572	0.921048
ENSG00000106682	7	74174231	74197122	rs200205449	0.00787479	42.2875	0.0386635	0.921048
ENSG00000173638	21	45493572	45573365	rs62226732	0.00538109	21.0278	0.0386907	0.921048
ENSG00000137955	1	75786197	75795086	rs11590275	0.00365226	17.6278	0.0387072	0.921048
ENSG00000163394	4	26481396	26490484	rs113924395	0.00865305	21.1643	0.0387295	0.921048
ENSG00000069248	1	229440259	229508341	rs10495289	0.00814272	32.7145	0.0387334	0.921048
ENSG00000169744	4	16501541	16898678	rs872182	0.00132933	65.351	0.0388105	0.921048
ENSG00000049249	1	7915871	7943165	rs228665	3.88e-05	24.3762	0.0388779	0.921048
ENSG00000108651	17	31860904	31901708	rs28373279	0.00191413	14.7434	0.0388883	0.921048
ENSG00000270379	17	35854946	35868891	rs12602906	0.0101531	9.27333	0.0391271	0.921048
ENSG00000164344	4	186208979	186258471	rs10000918	0.00332553	30.4783	0.039133	0.921048
ENSG00000185088	15	63125872	63158021	rs17815421	0.00631106	21.5692	0.0391434	0.921048
ENSG00000178878	12	12725917	12829975	rs7963017	0.0036411	32.7338	0.0391798	0.921048
ENSG00000255374	12	11091287	11092313	rs111749868	0.00994193	17.8322	0.0391935	0.921048
ENSG00000271503	17	35871491	35880793	rs12602906	0.0101531	8.30991	0.0392356	0.921048
ENSG00000130997	4	2071918	2242121	rs35300779	0.00443205	25.6417	0.0392407	0.921048
ENSG00000023697	12	15911302	16037381	rs550991460	0.00216423	24.7542	0.0392597	0.921048
ENSG00000176731	8	85214048	85220421	rs1388412	0.00524988	8.11264	0.0392636	0.921048
ENSG00000078725	9	119153458	119369435	rs4836732	0.00114526	20.8087	0.039282	0.921048
ENSG00000197136	11	65615776	65637439	rs7928652	0.00171926	11.2711	0.0392883	0.921048
ENSG00000267508	19	44382298	44401608	rs1061769	0.00183861	7.60463	0.0393704	0.921048
ENSG00000166741	11	114257787	114313536	rs10790005	0.00330376	16.3751	0.039485	0.921048
ENSG00000273559	17	38800441	38825355	rs2429548	0.00182212	10.9334	0.0395074	0.921048
ENSG00000121486	1	185118101	185157072	rs12063375	0.00396182	11.1148	0.0396758	0.921048
ENSG00000153982	17	59220467	59275970	rs567267311	0.0164802	42.3024	0.0396986	0.921048
ENSG00000146085	6	49430360	49463253	rs9473567	0.00559664	6.60609	0.0397307	0.921048
ENSG00000165661	9	136206333	136245812	rs12338910	0.019196	25.3608	0.0399166	0.921048
ENSG00000118432	6	88139864	88166347	rs9450664	0.0011363	7.85431	0.0400135	0.921048
ENSG00000129493	14	31291788	31420550	rs2518675	0.000392542	34.3246	0.0400229	0.921048
ENSG00000148331	9	129634604	129642169	rs11791634	0.00362658	19.9178	0.0400244	0.921048
ENSG00000115112	2	121216587	121285202	rs144336359	0.000165399	39.634	0.0400331	0.921048
ENSG00000117010	1	40531573	40548167	rs144522100	0.00462969	18.9874	0.0400496	0.921048
ENSG00000183638	8	10606349	10712187	rs7844805	4.8e-05	16.4903	0.0401291	0.921048
ENSG00000176387	16	67430652	67437553	rs148314300	0.00650041	20.244	0.0402321	0.921048
ENSG00000196616	4	99304971	99352760	rs34193611	0.00339119	12.7785	0.0402331	0.921048
ENSG00000187091	3	38007496	38029642	rs6776766	0.00754004	8.4702	0.0402447	0.921048
ENSG00000049239	1	9234774	9271337	rs6667039	0.00399404	20.3739	0.0402833	0.921048
ENSG00000189152	17	19127535	19159187	rs199585448	0.00171305	24.4184	0.0403554	0.921048
ENSG00000187912	19	14583084	14612035	rs1187810	7.92e-05	21.3549	0.0403609	0.921048
ENSG00000268223	5	116032324	116060118	rs535520550	0.00505951	20.5042	0.0404098	0.921048
ENSG00000179041	8	66429014	66430733	rs11775721	0.0073275	16.1895	0.0404338	0.921048
ENSG00000205250	16	67192155	67198918	rs559875084	0.003731	15.6416	0.0404369	0.921048
ENSG00000102978	16	57462660	57472009	rs3992809	0.0059362	13.9663	0.040451	0.921048
ENSG00000172046	3	49108046	49120938	rs62262519	0.000223398	11.172	0.0404994	0.921048
ENSG00000172578	3	183487551	183555706	rs4621373	0.00938027	6.88187	0.0405922	0.921048
ENSG00000006377	7	97005553	97011040	rs7789391	0.000755427	18.9764	0.0406169	0.921048
ENSG00000120158	9	4792944	4885917	rs465346	0.000154725	31.4756	0.0406525	0.921048
ENSG00000124120	20	44475874	44494603	rs11569624	0.0756208	14.9249	0.040746	0.921048
ENSG00000179348	3	128479427	128493201	rs4443195	0.00483669	13.2628	0.0407672	0.921048
ENSG00000186150	1	110112443	110113947	rs539874604	0.00260009	20.7134	0.0409545	0.921048
ENSG00000108592	17	63819433	63830012	rs147118596	0.00380196	12.2137	0.0410208	0.921048
ENSG00000171798	10	133160219	133226412	rs3934998	0.000751075	24.1759	0.041104	0.921048
ENSG00000172348	6	46220736	46491972	rs12153949	0.000871866	18.3401	0.0411308	0.921048
ENSG00000185633	12	57234903	57240715	rs6581110	0.000901364	12.1788	0.0411871	0.921048
ENSG00000163126	2	96824526	96857934	rs3813662	0.00313781	23.7909	0.0412596	0.921048
ENSG00000171612	1	9539465	9585173	rs12057609	0.0107506	37.35	0.0412786	0.921048
ENSG00000152684	5	52787916	52804044	rs745321	0.00123455	17.6198	0.0413381	0.921048
ENSG00000172016	2	79157003	79159753	rs201386553	0.00751595	16.1094	0.0413639	0.921048
ENSG00000125746	19	45606994	45645602	rs142236831	0.000841263	25.7601	0.0413811	0.921048
ENSG00000065559	17	12020829	12143830	rs146749278	0.000703249	55.4053	0.0413925	0.921048
ENSG00000079134	18	214520	268050	rs4310948	0.00747629	20.8519	0.0415006	0.921048
ENSG00000235169	1	3772749	3775982	rs11583347	0.00575147	26.4963	0.0415602	0.921048
ENSG00000242689	11	58622665	58625733	rs201168041	0.00398455	19.0566	0.0415624	0.921048
ENSG00000228567	19	53266676	53267723	rs71358901	0.00011325	54.6477	0.0416133	0.921048
ENSG00000125780	20	2296001	2341079	rs45571735	0.00860989	51.7895	0.0416645	0.921048
ENSG00000164326	5	71719275	71721048	rs10069831	0.0011933	13.0393	0.0416873	0.921048
ENSG00000160991	7	102433106	102456825	rs6465873	0.00194648	23.0616	0.0416913	0.921048
ENSG00000136243	7	23181841	23201011	rs55788996	0.0109119	3.81187	0.0417942	0.921048
ENSG00000159714	16	67394152	67416833	rs148314300	0.00650041	22.0762	0.0418069	0.921048
ENSG00000279116	11	124319262	124320197	rs58288124	0.00180996	10.9207	0.0418678	0.921048
ENSG00000197935	6	28994785	29005316	rs2269554	0.00801964	12.7499	0.0419041	0.921048
ENSG00000254126	2	106487364	106544297	rs6726474	0.000391142	27.0612	0.0419924	0.921048
ENSG00000139053	12	14973042	14981865	rs7966998	0.01069	11.026	0.0420986	0.921048
ENSG00000162591	1	3487951	3611508	rs530762981	1.21e-05	96.9525	0.0421127	0.921048
ENSG00000010017	6	13621498	13711835	rs10948804	0.00568333	15.9741	0.042113	0.921048
ENSG00000214367	4	2078998	2242276	rs35300779	0.00443205	25.6661	0.0421542	0.921048
ENSG00000187942	1	21812265	21825225	rs2800936	0.00414905	30.9953	0.0421947	0.921048
ENSG00000165731	10	43077064	43130351	rs202063612	0.0253582	12.7883	0.0422204	0.921048
ENSG00000069345	16	46955362	46973674	rs78280625	0.0045931	18.8459	0.042272	0.921048
ENSG00000264230	10	46375627	46391784	rs1898050	0.00355545	19.8705	0.0423224	0.921048
ENSG00000203972	6	49499923	49528078	rs75135040	0.00169587	16.1458	0.0423228	0.921048
ENSG00000169567	5	131155383	131224468	rs62384091	0.001591	17.7626	0.0424095	0.921048
ENSG00000185818	4	2059327	2069089	rs35300779	0.00443205	21.9736	0.0424233	0.921048
ENSG00000176973	11	65572349	65574198	rs7928652	0.00171926	8.20243	0.0424979	0.921048
ENSG00000173465	11	65570460	65573942	rs7928652	0.00171926	8.22527	0.0425761	0.921048
ENSG00000198843	3	150602875	150630436	rs520976	0.00221978	41.4681	0.042675	0.921048
ENSG00000143549	1	154155304	154194648	rs12145394	0.00112386	12.9535	0.0426964	0.921048
ENSG00000140948	16	87406246	87493024	rs4843246	0.00245197	24.0859	0.0428216	0.921048
ENSG00000120159	9	26840685	26892803	rs2152606	0.011463	20.0508	0.0429333	0.921048
ENSG00000284934	12	122207662	122227534	rs2669172	0.00769564	27.0878	0.0429362	0.921048
ENSG00000184047	12	122207663	122227456	rs2669172	0.00769564	27.0878	0.0429362	0.921048
ENSG00000173040	4	5542772	5709548	rs6857467	0.0025377	54.6819	0.0430926	0.921048
ENSG00000204394	6	31777518	31795752	rs554854300	0.000125338	23.4356	0.0431323	0.921048
ENSG00000181847	3	114276913	114310288	rs62264758	0.0013296	20.4159	0.0431331	0.921048
ENSG00000141338	17	68867289	68955392	rs11658849	0.00292327	24.5721	0.043259	0.921048
ENSG00000135250	7	105110704	105399308	rs12154239	0.00139026	59.1273	0.0432742	0.921048
ENSG00000138308	10	72934762	72954806	rs77407123	0.00168956	19.9913	0.0433103	0.921048
ENSG00000147576	8	66432492	66468907	rs11775721	0.0073275	16.087	0.0433202	0.921048
ENSG00000132781	1	45329163	45340893	rs75219275	0.00326641	20.2119	0.0433622	0.921048
ENSG00000196876	12	51590266	51812864	rs3782471	0.00234203	40.4562	0.0434	0.921048
ENSG00000130226	7	153887097	154894285	rs1615832	0.000881396	117.474	0.0434413	0.921048
ENSG00000090534	3	184371935	184381968	rs4499575	0.0016362	31.7628	0.0434955	0.921048
ENSG00000185477	4	89236383	89307800	rs1440580	0.00136908	24.5835	0.0435728	0.921048
ENSG00000130518	19	18257098	18274500	rs11672241	0.00174421	6.97275	0.0435794	0.921048
ENSG00000009950	7	73593194	73624543	rs75232755	0.00387836	36.7116	0.0437107	0.921048
ENSG00000204703	6	29086208	29087313	rs41286279	0.00124459	14.8697	0.043732	0.921048
ENSG00000205678	4	64275257	64409468	rs114582710	0.000224232	32.9049	0.0437344	0.921048
ENSG00000197928	19	53235381	53254898	rs71358901	0.00011325	59.3498	0.0437443	0.921048
ENSG00000100985	20	46008908	46016561	rs188686659	7.6e-05	31.2011	0.0437645	0.921048
ENSG00000102890	16	67199111	67204029	rs559875084	0.003731	15.6652	0.043771	0.921048
ENSG00000124126	20	48624252	48827999	rs117314352	0.00161952	30.348	0.0438167	0.921048
ENSG00000183291	1	86862445	86914424	rs1931358	0.000509956	8.37534	0.0439234	0.921048
ENSG00000173546	15	75674322	75712848	rs4886707	0.0175414	16.278	0.0439589	0.921048
ENSG00000284713	11	69155478	69162440	rs61882187	0.00709931	14.0088	0.0439649	0.921048
ENSG00000164171	5	52989340	53094779	rs11750867	0.00150283	17.2623	0.0439933	0.921048
ENSG00000243317	7	135662496	135693418	rs1290732	0.0133453	24.1941	0.0440267	0.921048
ENSG00000162873	1	205336061	205357090	rs34082731	0.000999654	15.5161	0.0441052	0.921048
ENSG00000176358	17	49838300	49848069	rs1029370	0.00245982	13.1825	0.0442084	0.921048
ENSG00000125691	17	38847860	38853764	rs2429548	0.00182212	15.1831	0.044244	0.921048
ENSG00000124098	20	56358974	56368663	rs2902999	0.00502156	22.0178	0.044291	0.921048
ENSG00000164880	7	1470277	1504389	rs149341368	0.00149224	42.4047	0.0443185	0.921048
ENSG00000138472	3	108907792	108953879	rs138277444	0.00461843	19.1506	0.0443851	0.921048
ENSG00000237388	11	48488793	48489722	rs4882065	0.000386474	26.4919	0.0444329	0.921048
ENSG00000176927	17	29929200	30108452	rs7214404	9.73e-05	36.2162	0.044533	0.921048
ENSG00000154856	18	10454635	10489949	rs647254	0.000403423	17.7626	0.044545	0.921048
ENSG00000164776	7	56080283	56092996	rs577819018	0.00111173	18.2037	0.0445899	0.921048
ENSG00000164187	5	36098407	36151887	rs13154338	0.0061113	12.7077	0.044607	0.921048
ENSG00000285077	15	30624494	30649529	rs564006158	0.00491202	27.7239	0.0446298	0.921048
ENSG00000101280	20	869900	916334	rs4816030	0.00446355	63.5225	0.0448654	0.921048
ENSG00000164535	7	6409126	6484190	rs62454325	0.00433794	24.4644	0.0448908	0.921048
ENSG00000196405	14	99971449	100144236	rs59185281	0.00497457	40.5026	0.0449283	0.921048
ENSG00000120129	5	172768096	172771195	rs141996927	0.00168465	17.5968	0.0449322	0.921048
ENSG00000285791	8	66432486	66518524	rs11775721	0.0073275	14.336	0.0449733	0.921048
ENSG00000153989	6	117675469	117710727	rs1013528	0.000161129	15.6811	0.0450352	0.921048
ENSG00000104960	19	49850735	49860744	rs2569381	0.0207441	21.7364	0.0450462	0.921048
ENSG00000121380	12	12049844	12211084	rs35603802	0.0013683	44.892	0.0452346	0.921048
ENSG00000149212	11	95165513	95232541	rs2510580	0.00307543	14.7591	0.0452477	0.921048
ENSG00000009830	14	77274956	77320883	rs112604453	0.0048582	33.8344	0.045326	0.921048
ENSG00000105053	19	49976468	50025946	rs191720833	0.00356791	36.7539	0.0453642	0.921048
ENSG00000119421	9	122144058	122159779	rs2025501	0.00726243	9.5805	0.045479	0.921048
ENSG00000261794	15	30604028	30617752	rs564006158	0.00491202	27.6434	0.0455105	0.921048
ENSG00000105698	19	35268962	35279821	rs73030636	0.0145001	12.4442	0.0456213	0.921048
ENSG00000163743	4	75479033	75514764	rs10021811	0.00541129	9.32907	0.045629	0.921048
ENSG00000183840	2	132416805	132646582	rs7556822	4.07e-07	30.4728	0.0457111	0.921048
ENSG00000161640	19	49948985	49961172	rs191720833	0.00356791	33.71	0.0457329	0.921048
ENSG00000187742	9	89318500	89359663	rs729072	0.00581238	18.5639	0.0457469	0.921048
ENSG00000075624	7	5526409	5563902	rs185107611	0.00384655	25.2394	0.0457783	0.921048
ENSG00000115461	2	216672105	216695549	rs10182230	0.0079439	25.6556	0.0458289	0.921048
ENSG00000100983	20	34928432	34956027	rs6072251	0.00301142	11.1922	0.0458747	0.921048
ENSG00000198373	16	69762328	69941741	rs111335581	0.00184566	26.0537	0.0458803	0.921048
ENSG00000197122	20	37344685	37406050	rs2254234	0.00289237	14.9716	0.0458894	0.921048
ENSG00000055609	7	152134922	152436644	rs13231965	7.12e-05	82.0237	0.045897	0.921048
ENSG00000165757	10	30012803	30115494	rs139628889	0.00147835	31.5582	0.0459029	0.921048
ENSG00000108064	10	58385345	58399220	rs7086575	0.00213899	15.7915	0.0459372	0.921048
ENSG00000100170	22	32043261	32113029	rs11704616	0.00674295	17.2483	0.045941	0.921048
ENSG00000213020	19	52702813	52735073	rs10401282	0.00510532	22.4256	0.0459804	0.921048
ENSG00000162623	1	74733152	74766678	rs579215	0.00193455	12.9622	0.0460589	0.921048
ENSG00000125869	20	9514358	9530524	rs2103651	0.00548036	22.7884	0.0460589	0.921048
ENSG00000125872	20	6040546	6054060	rs6085380	0.00594431	21.5869	0.0460594	0.921048
ENSG00000068724	2	46916157	47076137	rs1867820	0.00406751	34.8884	0.0460957	0.921048
ENSG00000180116	12	39626167	39908300	rs10450774	0.000319014	16.0167	0.046161	0.921048
ENSG00000120332	1	175067833	175148075	rs941415	0.000876621	18.0611	0.0462528	0.921048
ENSG00000185681	9	122159908	122200088	rs3082040	0.00365133	13.2573	0.0463547	0.921048
ENSG00000137573	8	69466624	69660915	rs2890437	0.00286029	20.0376	0.04641	0.921048
ENSG00000106483	7	37905932	38025695	rs731201	0.000362982	28.396	0.0464283	0.921048
ENSG00000188610	1	121167646	121185539	rs1544169	0.0158169	31.0065	0.0464774	0.921048
ENSG00000107447	10	96304409	96338564	rs10786169	0.00160818	10.3108	0.0465598	0.921048
ENSG00000055147	5	153990148	154038936	rs11167696	0.001487	27.5015	0.0466053	0.921048
ENSG00000129472	14	21459020	21476960	rs1243441	0.00319358	28.9915	0.0467093	0.921048
ENSG00000196704	17	68205481	68257712	rs236567	0.00395121	27.2082	0.0467174	0.921048
ENSG00000231274	19	55540656	55545543	rs148111615	0.000452831	46.1642	0.0467613	0.921048
ENSG00000197576	7	27128507	27130780	rs3213847	0.0139443	16.099	0.0469372	0.921048
ENSG00000215915	1	1449689	1470163	rs112415954	1.08e-05	50.926	0.0470792	0.921048
ENSG00000141741	17	39728496	39730532	rs111219092	0.00154184	10.3257	0.0471386	0.921048
ENSG00000196642	9	136807943	136841187	rs438210	0.00260433	44.9461	0.0471719	0.921048
ENSG00000115216	2	27427790	27442259	rs34730887	0.00464082	14.035	0.0472407	0.921048
ENSG00000247315	20	297570	300321	rs117768809	0.00124637	56.5638	0.0472501	0.921048
ENSG00000162377	1	52684449	52698347	rs507340	0.0290187	18.517	0.0472716	0.921048
ENSG00000186827	1	1211340	1214153	rs138379055	0.000635521	52.8236	0.0472944	0.921048
ENSG00000158113	12	122167738	122203471	rs2669172	0.00769564	26.115	0.0473065	0.921048
ENSG00000213822	19	51478539	51491301	rs1722560	0.00375395	28.3317	0.0474174	0.921048
ENSG00000182557	17	4433940	4488208	rs184567	0.0026315	79.1014	0.0474511	0.921048
ENSG00000169519	11	28108248	28527041	rs10835287	0.00693808	5.78622	0.0474574	0.921048
ENSG00000007968	1	23506438	23531233	rs531079	0.00349768	9.70673	0.047469	0.921048
ENSG00000145476	4	186191567	186213463	rs142667445	0.00460392	21.8219	0.0474923	0.921048
ENSG00000177023	8	7470308	7475082	rs376838474	0.012261	12.1665	0.047493	0.921048
ENSG00000115241	2	27381195	27409591	rs34730887	0.00464082	12.2442	0.047536	0.921048
ENSG00000101346	20	32207880	32238658	rs6120309	0.0197923	18.3013	0.0475446	0.921048
ENSG00000109854	11	20363685	20383782	rs10833321	0.00373225	23.2754	0.0475639	0.921048
ENSG00000126934	19	4090321	4124122	rs350897	0.00292535	33.2565	0.04767	0.921048
ENSG00000259305	8	123226189	123274284	rs6470074	0.00109602	6.93592	0.0477378	0.921048
ENSG00000038002	4	177430774	177442437	rs553230184	0.00257589	10.9729	0.0477714	0.921048
ENSG00000133742	8	85327608	85379014	rs139652251	0.00583327	13.5999	0.0479229	0.921048
ENSG00000185615	16	283164	287215	rs142958475	0.00535344	37.8901	0.0479312	0.921048
ENSG00000111229	12	110434823	110450422	rs200035769	0.00944007	10.2157	0.0479708	0.921048
ENSG00000185924	17	1934677	2025334	rs2873195	0.000152546	21.8277	0.0480458	0.921048
ENSG00000074842	19	4641374	4670362	rs732631	0.00301763	42.5424	0.0481559	0.921048
ENSG00000196131	19	53258292	53261837	rs71358901	0.00011325	47.4335	0.0482362	0.921048
ENSG00000177181	1	42380792	42424232	rs12401779	0.00138704	10.2895	0.0482652	0.921048
ENSG00000146072	6	47231532	47309905	rs9381537	0.0129989	24.621	0.0482722	0.921048
ENSG00000021645	14	78170373	79868291	rs11159319	0.000280006	60.5673	0.0482905	0.921048
ENSG00000133315	11	63998558	64166113	rs113456890	0.0168454	27.179	0.0483138	0.921048
ENSG00000106341	7	31687215	31708455	rs6949643	0.000455532	15.4655	0.0483748	0.921048
ENSG00000116774	1	113979391	114035572	rs10858001	0.0170772	24.5733	0.0483823	0.921048
ENSG00000093167	3	37052626	37183689	rs1799977	0.00704572	3.58951	0.0484018	0.921048
ENSG00000164329	5	79612120	79688246	rs6886082	0.00210013	19.8995	0.0485257	0.921048
ENSG00000101193	20	62938147	62948475	rs13039776	0.000920512	22.5879	0.0485924	0.921048
ENSG00000083123	6	80106647	80346270	rs1604852	0.00380485	33.6671	0.0486446	0.921048
ENSG00000108604	17	63832081	63843065	rs148762808	0.0131336	12.7564	0.0486689	0.921048
ENSG00000176406	8	103500610	104254430	rs7833081	0.000163038	61.0259	0.0487841	0.921048
ENSG00000134539	12	10226058	10329608	rs1010981	0.000273308	24.7024	0.0488389	0.921048
ENSG00000123607	2	165857475	165953851	rs10497255	0.00414256	11.5965	0.048855	0.921048
ENSG00000247077	12	132710819	132722734	rs11246985	0.00107728	13.7776	0.0489092	0.921048
ENSG00000141425	18	35984387	36067576	rs12604657	0.0029901	22.3346	0.0489333	0.921048
ENSG00000111885	6	119177205	119349761	rs538590192	0.0105559	10.3354	0.0489834	0.921048
ENSG00000143869	2	20667144	20679243	rs342071	0.00448977	39.9397	0.0489961	0.921048
ENSG00000151233	12	42081845	42144874	rs79728329	0.00804678	23.1542	0.0490993	0.921048
ENSG00000214891	11	49053714	49059112	rs1876027	0.000797108	21.0767	0.0491033	0.921048
ENSG00000113552	5	141991749	142013041	rs17099186	0.0147726	51.2595	0.0493138	0.921048
ENSG00000168763	2	96816245	96835382	rs3813662	0.00313781	19.8035	0.0493427	0.921048
ENSG00000099795	19	14566078	14572066	rs1187810	7.92e-05	21.9292	0.0493472	0.921048
ENSG00000151353	2	663877	677406	rs10180960	0.00704114	20.622	0.0493478	0.921048
ENSG00000130762	1	3454665	3481113	rs530762981	1.21e-05	65.9261	0.0493585	0.921048
ENSG00000182472	19	38730187	38769904	rs8105067	0.00249561	27.841	0.0494593	0.921048
ENSG00000275052	2	55547292	55618880	rs13430382	0.00092969	13.6925	0.0495129	0.921048
ENSG00000116198	1	3812086	3857396	rs11583347	0.00575147	29.6916	0.0495391	0.921048
ENSG00000077463	19	4174109	4182566	rs80053370	0.00136976	43.3243	0.0495457	0.921048
ENSG00000169836	4	103586031	103719985	rs227280	0.00629826	6.09125	0.0495588	0.921048
ENSG00000206579	8	55102028	55542054	rs2719415	0.00028701	34.6384	0.0496363	0.921048
ENSG00000198265	17	67070444	67245989	rs373693097	0.00198083	24.3011	0.0496474	0.921048
ENSG00000103657	15	63608618	63833948	rs4984303	0.000606709	28.8702	0.049662	0.921048
ENSG00000095585	10	96189171	96271587	rs2477534	0.00159799	8.7207	0.0497192	0.921048
ENSG00000179008	14	60396469	60515543	rs28750757	0.0089401	10.0476	0.0497347	0.921048
ENSG00000148335	9	129608884	129636135	rs11791634	0.00362658	22.1296	0.0497895	0.921048
ENSG00000122870	10	58512872	58831435	rs566223885	0.00389984	21.2081	0.0498142	0.921048
ENSG00000183780	1	233904676	234324511	rs10797481	0.00241878	48.0511	0.0498491	0.921048
ENSG00000284797	19	18249950	18255419	rs62123609	0.00285718	8.98021	0.049885	0.921048
ENSG00000204856	12	110468415	110490385	rs200035769	0.00944007	11.4119	0.0498933	0.921048
ENSG00000115257	19	1481428	1490752	rs791472	0.00366533	57.9554	0.0499039	0.921048
ENSG00000116675	1	65248219	65415871	rs4244165	0.00148271	32.5484	0.0499608	0.921048
ENSG00000214274	14	20684177	20698971	rs7156806	0.000125637	32.4918	0.0499684	0.921048
ENSG00000073050	19	43543311	43580473	rs116913420	0.0041392	35.2436	0.0500254	0.921048
ENSG00000119698	14	94146128	94279734	rs10146716	0.0044158	32.5651	0.0500917	0.921048
ENSG00000204371	6	31879759	31897687	rs375784544	0.000524902	13.5354	0.0502048	0.921048
ENSG00000099260	1	99646113	99694541	rs712894	0.00681833	18.2275	0.0502247	0.921048
ENSG00000125337	6	167996241	168045091	rs1537863	0.000199155	56.7319	0.0502464	0.921048
ENSG00000141068	17	27456448	27626438	rs117445477	5.94e-05	25.8937	0.0503539	0.921048
ENSG00000170439	12	55681736	55684611	rs4531571	0.0157211	10.3255	0.0503726	0.921048
ENSG00000132300	2	86106223	86142157	rs10175609	0.0033134	8.97778	0.0506302	0.921048
ENSG00000167930	16	234521	272183	rs56184627	0.00138297	35.9808	0.0506502	0.921048
ENSG00000163659	3	156673235	156706770	rs11716210	0.000470516	8.68626	0.0506627	0.921048
ENSG00000185379	17	35092221	35121522	rs4796243	0.00112012	21.9983	0.0507776	0.921048
ENSG00000258818	14	20684560	20701216	rs7156806	0.000125637	32.9037	0.0508793	0.921048
ENSG00000118961	2	20684014	20823130	rs342071	0.00448977	42.749	0.0509042	0.921048
ENSG00000183908	11	57181747	57191717	rs7105253	0.0187151	15.8987	0.0509709	0.921048
ENSG00000206026	18	75409476	75427703	rs9950779	0.00437352	16.194	0.0511512	0.921048
ENSG00000171060	8	10672628	10700590	rs7350124	0.000127858	13.5989	0.0511934	0.921048
ENSG00000137462	4	153684070	153706260	rs60707972	0.00222969	21.6146	0.0512724	0.921048
ENSG00000220948	11	48975324	48983826	rs3881240	0.00123294	32.2117	0.0512847	0.921048
ENSG00000160183	21	42371887	42396091	rs12626506	0.00160696	20.2354	0.051384	0.921048
ENSG00000123992	2	219372043	219400022	rs138832129	0.0127391	8.87488	0.0515371	0.921048
ENSG00000104356	8	98117293	98159835	rs17737465	0.00194619	17.7983	0.0515439	0.921048
ENSG00000115211	2	27364352	27370338	rs34730887	0.00464082	14.4125	0.0516007	0.921048
ENSG00000100150	22	31753867	31908033	rs1543416	0.00376908	18.0233	0.0516391	0.921048
ENSG00000204003	9	136738167	136748453	rs3780738	0.0057823	49.6868	0.0516416	0.921048
ENSG00000130283	19	18868545	18896158	rs55995815	0.00229745	22.4899	0.0516559	0.921048
ENSG00000223802	19	18868545	18896727	rs55995815	0.00229745	22.4899	0.0516559	0.921048
ENSG00000130758	19	40191426	40215575	rs56346568	0.00767808	7.81956	0.0517678	0.921048
ENSG00000178409	6	107065182	107115515	rs9398102	0.0139858	22.625	0.0517976	0.921048
ENSG00000204001	9	136754386	136758543	rs3780738	0.0057823	44.2802	0.0519505	0.921048
ENSG00000065150	13	97953658	98024296	rs7333604	0.00167533	12.6328	0.0519621	0.921048
ENSG00000162144	11	61348754	61362283	rs143866745	0.00394493	15.8459	0.0520043	0.921048
ENSG00000188352	9	20658309	20995955	rs10964654	0.00476746	29.716	0.052059	0.921048
ENSG00000101333	20	9067825	9504593	rs2276481	0.00196383	45.7321	0.0520871	0.921048
ENSG00000230778	15	40278372	40283064	rs525910	0.00132057	15.8541	0.0520989	0.921048
ENSG00000176225	18	70003031	70205726	rs4530251	0.000318698	34.0314	0.0521211	0.921048
ENSG00000277611	20	43540171	43569498	rs536316042	0.00119414	6.75691	0.052146	0.921048
ENSG00000187922	9	136738167	136743356	rs3780738	0.0057823	48.5164	0.0521877	0.921048
ENSG00000077327	10	22345445	22454224	rs116601171	0.0165053	26.6479	0.0522185	0.921048
ENSG00000169224	1	247507058	247577690	rs11803031	0.000111652	48.2679	0.0522307	0.921048
ENSG00000285558	3	141738474	141807919	rs115863009	0.000160187	9.1497	0.0523152	0.921048
ENSG00000261272	6	31010474	31035402	rs1632865	0.000217834	17.2024	0.0523745	0.921048
ENSG00000171056	8	10723768	10730511	rs6984171	0.0086758	13.3116	0.05243	0.921048
ENSG00000141738	17	39737927	39747291	rs111219092	0.00154184	10.6088	0.0524462	0.921048
ENSG00000186007	1	205381378	205455954	rs34082731	0.000999654	33.3175	0.0524632	0.921048
ENSG00000149483	11	61361964	61377890	rs143866745	0.00394493	15.663	0.0524746	0.921048
ENSG00000089847	19	4182689	4224814	rs80053370	0.00136976	46.231	0.0524836	0.921048
ENSG00000165685	12	10170542	10191804	rs1010981	0.000273308	18.6229	0.052492	0.921048
ENSG00000258555	22	24270898	24442356	rs2330634	0.00228777	56.1275	0.052544	0.921048
ENSG00000150593	10	110871795	110900006	rs11194423	0.0252467	10.0521	0.0525497	0.921048
ENSG00000249860	10	55599042	55600728	rs575167487	0.0340528	10.8617	0.0525739	0.921048
ENSG00000188641	1	97077743	97995000	rs552297609	0.000303321	45.1119	0.0525944	0.921048
ENSG00000149054	11	6926404	7001004	rs2857890	0.00024645	14.3415	0.0526294	0.921048
ENSG00000111057	12	52948871	52952906	rs10437923	0.000901972	10.6133	0.0526402	0.921048
ENSG00000136715	2	127941217	128028120	rs4413109	0.0074182	13.5794	0.0526544	0.921048
ENSG00000116266	1	108746674	108809523	rs114223611	0.0047535	27.1931	0.052712	0.921048
ENSG00000153487	13	110712736	110723339	rs9559730	0.00147438	27.1588	0.0527672	0.921048
ENSG00000197487	19	56176008	56185775	rs79432053	0.00419689	23.0884	0.0527918	0.921048
ENSG00000006611	11	17493895	17544416	rs2240490	0.00267729	25.1064	0.052915	0.921048
ENSG00000162951	2	80288351	80304752	rs201055505	0.00717595	20.1463	0.0529818	0.921048
ENSG00000130640	10	133278635	133318823	rs7909967	0.00136911	32.3305	0.0530449	0.921048
ENSG00000259171	14	20684587	20700576	rs7156806	0.000125637	31.7626	0.0530488	0.921048
ENSG00000172769	11	58402464	58406874	rs490871	0.0259809	6.9978	0.0530538	0.921048
ENSG00000115234	2	27370496	27377535	rs34730887	0.00464082	14.1164	0.0530752	0.921048
ENSG00000117481	1	46340789	46365152	rs375636453	0.00183424	3.55233	0.0531264	0.921048
ENSG00000254521	19	51491227	51501800	rs1722560	0.00375395	35.5566	0.0532209	0.921048
ENSG00000270647	17	35809482	35864615	rs12602906	0.0101531	12.1664	0.0532612	0.921048
ENSG00000151812	14	57563920	57982194	rs1495463	0.00358696	44.74	0.0532967	0.921048
ENSG00000161652	19	50152548	50163281	rs547366660	0.00890509	25.3395	0.0533449	0.921048
ENSG00000147459	8	25184689	25418082	rs7817569	0.000399788	32.3902	0.0533502	0.921048
ENSG00000198848	16	55802851	55833337	rs3815583	2.75e-05	23.6339	0.0534278	0.921048
ENSG00000138085	2	27212041	27217178	rs11678188	0.0103808	3.29042	0.0534334	0.921048
ENSG00000179886	8	143597831	143603224	rs118061072	0.00209289	30.6798	0.0534507	0.921048
ENSG00000063046	12	53006282	53042215	rs653956	0.00173487	14.8281	0.0534765	0.921048
ENSG00000172137	16	71358713	71390436	rs67771172	0.00101942	19.4093	0.0535205	0.921048
ENSG00000269825	19	52650447	52690533	rs10401282	0.00510532	21.7241	0.0535562	0.921048
ENSG00000242173	16	280450	283010	rs142958475	0.00535344	34.571	0.0535713	0.921048
ENSG00000106304	7	123925237	123971414	rs1019197	0.00552097	8.28988	0.0536201	0.921048
ENSG00000283208	13	76992078	77129589	rs1146907	0.00130911	10.8353	0.0536691	0.921048
ENSG00000084774	2	27217369	27243943	rs11678188	0.0103808	5.64769	0.0536845	0.921048
ENSG00000269547	19	38915404	38949855	rs12980439	0.00599223	27.1998	0.0536993	0.921048
ENSG00000112038	6	154010496	154246867	rs6907599	0.00498138	22.3702	0.0538987	0.921048
ENSG00000278599	17	38127951	38138868	rs12453732	0.00717933	10.2003	0.0539835	0.921048
ENSG00000112787	12	132489551	132585188	rs111782215	2.25e-05	37.1252	0.05411	0.921048
ENSG00000196693	10	42574185	42638570	rs9663275	0.000114311	57.3878	0.0541176	0.921048
ENSG00000179796	3	26622806	26717537	rs6780567	0.00156352	19.4801	0.0541248	0.921048
ENSG00000088766	20	6006093	6040053	rs6085380	0.00594431	24.9622	0.0542227	0.921048
ENSG00000145451	4	174636920	174829247	rs4260517	0.00129558	29.8752	0.0543439	0.921048
ENSG00000187533	4	70133616	70176799	rs62296647	0.000705657	25.1804	0.0543589	0.921048
ENSG00000179058	9	129612225	129620776	rs10987512	0.00754446	22.3182	0.0543648	0.921048
ENSG00000196341	11	124302831	124315099	rs58288124	0.00180996	11.7494	0.054451	0.921048
ENSG00000075275	22	46360834	46537620	rs116000286	0.00174391	88.6806	0.0545006	0.921048
ENSG00000283567	19	55463001	55464751	rs113104038	0.00222845	39.2024	0.054502	0.921048
ENSG00000114124	3	141763408	141819352	rs115863009	0.000160187	12.1552	0.0545182	0.921048
ENSG00000152266	11	13492054	13496181	rs12294110	0.00607112	7.91851	0.0546023	0.921048
ENSG00000104228	8	27284886	27311272	rs747111	0.00144845	8.32131	0.0546259	0.921048
ENSG00000151136	12	107318421	107659642	rs4964521	0.00128743	14.4059	0.0547265	0.921048
ENSG00000263874	17	38925168	38929384	rs723729	0.00455051	18.8044	0.0547349	0.921048
ENSG00000169245	4	76021118	76023497	rs1477586	0.00150334	11.3661	0.0547899	0.921048
ENSG00000177984	9	136759634	136766255	rs3780738	0.0057823	39.0042	0.0548331	0.921048
ENSG00000156219	4	76011184	76112802	rs1477586	0.00150334	13.5292	0.0548625	0.921048
ENSG00000172031	1	92029985	92063538	rs572679978	0.00211118	25.2837	0.0548732	0.921048
ENSG00000213585	5	133971871	134004975	rs72800316	0.00567694	10.4701	0.0548865	0.921048
ENSG00000136040	12	94148577	94307675	rs10777558	0.00363135	27.4417	0.0548935	0.921048
ENSG00000120742	3	150541998	150603228	rs520976	0.00221978	42.4374	0.054936	0.921048
ENSG00000135736	16	57512181	57536571	rs3992809	0.0059362	14.7575	0.0549886	0.921048
ENSG00000284337	2	109898432	109968557	rs7596934	0.00152888	17.1458	0.0550295	0.921048
ENSG00000034239	8	48710789	48735311	rs78679841	0.0119608	17.8869	0.055035	0.921048
ENSG00000164941	8	94813311	94881746	rs55680024	0.00302011	10.6388	0.0551474	0.921048
ENSG00000169410	15	75463251	75579315	rs12442583	0.00659792	45.9084	0.0551489	0.921048
ENSG00000119979	10	119104086	119137984	rs117035438	0.00908336	30.4103	0.0552054	0.921048
ENSG00000205328	12	55400529	55401467	rs78955817	0.0018888	15.2141	0.0552458	0.921048
ENSG00000130764	1	3778559	3796498	rs11583347	0.00575147	30.3858	0.0552481	0.921048
ENSG00000143552	1	153992685	154155116	rs12145394	0.00112386	19.7318	0.0553349	0.921048
ENSG00000179388	8	22687659	22693480	rs4872012	0.00109601	20.0731	0.0554003	0.921048
ENSG00000174792	4	75556048	75565871	rs10021811	0.00541129	9.21164	0.055458	0.921048
ENSG00000141622	18	46326809	46463140	rs6507879	0.000204317	42.6785	0.0554669	0.921048
ENSG00000197430	10	96343221	96359365	rs10786169	0.00160818	9.18024	0.0554778	0.921048
ENSG00000198203	2	108288639	108309915	rs574495463	0.0334968	13.8187	0.0556187	0.921048
ENSG00000070388	19	639879	644373	rs55703451	0.000101935	76.9106	0.0556229	0.921048
ENSG00000105699	19	35248330	35267964	rs73030636	0.0145001	11.5423	0.0556252	0.921048
ENSG00000134186	1	108692310	108702928	rs114223611	0.0047535	21.4168	0.0556869	0.921048
ENSG00000184459	22	32413845	32464484	rs531622068	0.0017249	18.0081	0.0557064	0.921048
ENSG00000125170	16	57471922	57487327	rs3992809	0.0059362	10.1237	0.055766	0.921048
ENSG00000128276	22	32354885	32361161	rs571251737	0.00225368	16.4763	0.0558011	0.921048
ENSG00000267173	19	44329695	44401608	rs10416177	0.000878561	16.5321	0.0558458	0.921048
ENSG00000134317	2	9951693	10002277	rs2884142	0.0021901	26.1981	0.0558672	0.921048
ENSG00000159259	21	36385392	36419015	rs2834748	0.00600934	19.6049	0.0559121	0.921048
ENSG00000116791	1	74705482	74733408	rs579215	0.00193455	11.335	0.055998	0.921048
ENSG00000164751	8	76980258	77001044	rs830446	0.0063914	7.68275	0.0560008	0.921048
ENSG00000168056	11	65538559	65558930	rs7928652	0.00171926	8.13638	0.0560376	0.921048
ENSG00000135686	16	84648511	84667686	rs17597460	0.00033879	29.6915	0.0561536	0.921048
ENSG00000288631	18	47028202	47029842	rs1943677	0.00154393	8.04596	0.0561686	0.921048
ENSG00000204704	6	29044213	29045175	rs41286279	0.00124459	11.6187	0.0561758	0.921048
ENSG00000123843	1	207088860	207099993	rs41275378	0.0174144	11.6479	0.0564874	0.921048
ENSG00000115255	19	1491166	1497927	rs791472	0.00366533	58.4581	0.0564963	0.921048
ENSG00000197213	19	56189686	56197815	rs79432053	0.00419689	25.6333	0.0565913	0.921048
ENSG00000170903	11	105995623	106022403	rs11226930	0.00337021	8.54969	0.0565949	0.921048
ENSG00000163285	4	46035769	46124054	rs6824361	0.0108639	5.51997	0.0566077	0.921048
ENSG00000132623	20	9986126	10058303	rs614270	0.0043238	39.8046	0.0566494	0.921048
ENSG00000267281	12	53506691	53625979	rs529118572	0.000124018	30.1734	0.0566747	0.921048
ENSG00000170653	12	53507856	53626410	rs529118572	0.000124018	30.1734	0.0566747	0.921048
ENSG00000167767	12	52168996	52192014	rs10876211	0.00711814	12.4268	0.0567277	0.921048
ENSG00000244187	9	136791344	136793317	rs438210	0.00260433	33.7195	0.0567812	0.921048
ENSG00000154229	17	66302613	66810743	rs202085019	0.000244043	50.132	0.0568057	0.921048
ENSG00000125733	19	6737925	6751530	rs144593095	0.0329636	47.2854	0.0569074	0.921048
ENSG00000138798	4	109912883	110013766	rs3096499	0.000352756	20.1248	0.0569769	0.921048
ENSG00000206181	18	47032527	47035621	rs1943677	0.00154393	8.0196	0.057083	0.921048
ENSG00000153162	6	7726099	7881728	rs9328442	0.0062058	26.2854	0.0570929	0.921048
ENSG00000184678	1	149884459	149886682	rs144190905	0.000316656	25.5408	0.0572068	0.921048
ENSG00000184260	1	149886918	149887411	rs144190905	0.000316656	25.5408	0.0572068	0.921048
ENSG00000184270	1	149887469	149887965	rs144190905	0.000316656	25.5408	0.0572068	0.921048
ENSG00000267706	19	55352301	55359516	rs3117640	0.000343404	36.5654	0.0573523	0.921048
ENSG00000278023	17	35918066	35930773	rs12602906	0.0101531	9.49979	0.0573528	0.921048
ENSG00000138755	4	76001275	76007509	rs1477586	0.00150334	11.8836	0.0574457	0.921048
ENSG00000143845	1	204131062	204152044	rs2293336	6.43e-05	23.1887	0.0576302	0.921048
ENSG00000184156	8	132120859	132481095	rs200830839	0.00428215	42.0071	0.0576388	0.921048
ENSG00000112701	6	75601509	75718281	rs193179432	0.00122675	20.4964	0.0576559	0.921048
ENSG00000142409	19	56087366	56121295	rs146269113	0.00104974	61.7087	0.05766	0.921048
ENSG00000101336	20	32052197	32101856	rs209665	0.0192306	13.0234	0.057721	0.921048
ENSG00000180509	21	34446688	34512214	rs7275842	0.00690347	33.7783	0.0577374	0.921048
ENSG00000103642	15	63121833	63142061	rs17815421	0.00631106	17.4105	0.05778	0.921048
ENSG00000185236	19	8389981	8404434	rs202176132	0.00451558	44.2022	0.0580171	0.921048
ENSG00000130844	19	53519527	53580269	rs7253472	0.000221708	47.9802	0.0580528	0.921048
ENSG00000101331	20	32010438	32032180	rs291683	0.0240279	9.53431	0.0580594	0.921048
ENSG00000188167	3	33090421	33097146	rs35570272	0.00106802	9.59925	0.0581164	0.921048
ENSG00000186687	5	131170944	131205428	rs62384091	0.001591	16.6775	0.0581195	0.921048
ENSG00000133393	16	15865719	15888625	rs216161	0.0139285	27.5588	0.0581362	0.921048
ENSG00000142186	11	65525077	65538704	rs7928652	0.00171926	9.83499	0.0581505	0.921048
ENSG00000197329	2	64092652	64144420	rs4671073	0.0137463	12.7386	0.0582027	0.921048
ENSG00000235750	1	175156986	175192999	rs941415	0.000876621	15.6663	0.0582184	0.921048
ENSG00000129103	7	56064002	56080670	rs577819018	0.00111173	18.1704	0.058227	0.921048
ENSG00000165819	14	21498133	21511342	rs1243441	0.00319358	28.7994	0.0582648	0.921048
ENSG00000157778	7	1567332	1571005	rs117489060	0.00170512	6.53845	0.0583528	0.921048
ENSG00000099937	22	20774113	20787720	rs62219032	0.00532717	24.7755	0.0583575	0.921048
ENSG00000160285	21	46188141	46228824	rs60685574	0.000185341	30.6602	0.0584468	0.921048
ENSG00000119772	2	25227855	25342590	rs2438679	0.00882623	17.4007	0.0584717	0.921048
ENSG00000095777	10	25934229	26212532	rs7090883	0.00117696	42.525	0.0586679	0.921048
ENSG00000151577	3	114127580	114199407	rs1606494	0.00858404	25.8194	0.0587614	0.921048
ENSG00000269058	19	16479061	16496167	rs11086028	0.00518895	24.0417	0.0588414	0.921048
ENSG00000149571	11	126423358	127003460	rs610505	9.64e-06	63.9805	0.058848	0.921048
ENSG00000069206	8	24440930	24526970	rs12334332	0.00384397	25.5413	0.0588595	0.921048
ENSG00000047188	5	113513694	113595285	rs6890587	5.7e-05	17.1263	0.0589019	0.921048
ENSG00000180043	19	55354908	55363260	rs3117640	0.000343404	36.4213	0.0589022	0.921048
ENSG00000147677	8	116642130	116766925	rs2142330	0.0181783	10.6106	0.0589208	0.921048
ENSG00000142798	1	21822244	21937310	rs201529102	0.00254369	36.7757	0.0589403	0.921048
ENSG00000173338	11	65592836	65595996	rs7928652	0.00171926	7.50081	0.0589752	0.921048
ENSG00000168477	6	32041153	32115334	rs529889365	0.000240667	20.661	0.0590051	0.921048
ENSG00000173442	11	65576046	65592650	rs7928652	0.00171926	7.46828	0.0591434	0.921048
ENSG00000173327	11	65597756	65615382	rs7928652	0.00171926	7.42253	0.0592861	0.921048
ENSG00000185015	8	85220587	85284073	rs139652251	0.00583327	13.9639	0.0593107	0.921048
ENSG00000165156	8	123248451	123275541	rs6470074	0.00109602	7.73769	0.0594156	0.921048
ENSG00000196961	19	49767001	49807114	rs354000	0.00685082	16.2779	0.0594226	0.921048
ENSG00000141441	18	32124877	32470882	rs639304	0.0274096	28.9986	0.0594951	0.921048
ENSG00000104524	8	143603210	143609773	rs118061072	0.00209289	25.7805	0.059586	0.921048
ENSG00000154917	3	133824235	133895882	rs201359527	0.01323	14.2055	0.0596001	0.921048
ENSG00000076344	16	268301	275980	rs3020596	0.00739969	31.8745	0.0596724	0.921048
ENSG00000120306	5	140175156	140282052	rs246069	0.0062533	4.5963	0.059675	0.921048
ENSG00000169248	4	76033682	76041415	rs1477586	0.00150334	13.3034	0.0597107	0.921048
ENSG00000168610	17	42313324	42388540	rs4793084	0.0104064	22.0227	0.0597279	0.921048
ENSG00000198046	19	56439325	56478065	rs306478	0.000617794	26.7775	0.0597333	0.921048
ENSG00000181072	7	136868652	137020255	rs320682	0.00224775	19.1971	0.0597762	0.921048
ENSG00000125903	20	227258	229886	rs6082056	0.00151508	22.0703	0.0598581	0.921048
ENSG00000185046	12	98726457	99984936	rs200789	0.00130336	67.7894	0.0598585	0.921048
ENSG00000164877	7	1428465	1459470	rs149341368	0.00149224	57.2333	0.060018	0.921048
ENSG00000136518	3	179562886	179588407	rs6776311	0.0142913	14.7322	0.0600318	0.921048
ENSG00000135823	1	180972712	181023121	rs2331992	0.0326113	15.2815	0.0605127	0.921048
ENSG00000196092	9	36833269	37034268	rs7034763	0.00103565	31.7563	0.0606006	0.921048
ENSG00000100577	14	77320996	77331597	rs112604453	0.0048582	30.8176	0.0606563	0.921048
ENSG00000183484	14	105049395	105065445	rs10132355	0.00191841	38.0149	0.0607292	0.921048
ENSG00000147586	8	79918717	80030289	rs61625301	0.000623235	11.9726	0.060782	0.921048
ENSG00000116819	1	35573314	35595328	rs61777988	0.0130985	36.6673	0.060828	0.921048
ENSG00000106302	7	123828983	123877481	rs199538610	0.00399725	8.81184	0.0609224	0.921048
ENSG00000007237	17	9910606	10198606	rs77632244	0.000112013	102.151	0.0609552	0.921048
ENSG00000138606	15	45167214	45201175	rs402750	0.00497204	24.3641	0.0609781	0.921048
ENSG00000108106	19	55399745	55407788	rs113104038	0.00222845	46.6137	0.0610049	0.921048
ENSG00000255339	10	100505628	100529881	rs1252316	0.00740998	14.0174	0.0611731	0.921048
ENSG00000095383	9	98199011	98255649	rs567127525	0.00628385	21.3472	0.0611923	0.921048
ENSG00000149218	11	95089846	95132645	rs2510580	0.00307543	16.5659	0.061226	0.921048
ENSG00000140553	15	90930180	90954093	rs2084852	0.0017739	17.9296	0.061237	0.921048
ENSG00000160963	7	101362875	101559024	rs2529190	0.00116899	29.2148	0.0612609	0.921048
ENSG00000121310	1	52895910	52927212	rs3790521	0.0281073	9.345	0.0612653	0.921048
ENSG00000089248	12	112013348	112023449	rs535850137	0.00471844	24.5026	0.0612796	0.921048
ENSG00000179604	17	73283624	73312005	rs9892812	0.00367441	30.2391	0.0613064	0.921048
ENSG00000148841	10	104309698	104338465	rs10883733	0.0011371	7.96907	0.0613067	0.921048
ENSG00000176597	3	183253253	183298504	rs34564027	0.00238578	20.3813	0.0613096	0.921048
ENSG00000131944	19	32972209	32978229	rs981110	0.00197319	10.5077	0.0613735	0.921048
ENSG00000006116	16	24256335	24362412	rs11866165	0.000127557	33.9346	0.0616258	0.921048
ENSG00000172731	10	70298970	70382650	rs567717840	0.0128675	21.6453	0.0616544	0.921048
ENSG00000066185	1	42430329	42456253	rs12401779	0.00138704	5.48081	0.0617115	0.921048
ENSG00000172955	4	99202638	99219537	rs368460977	0.0201089	6.49524	0.0617561	0.921048
ENSG00000130522	19	18279694	18281622	rs11672241	0.00174421	7.65238	0.0618163	0.921048
ENSG00000133937	14	94768223	94770113	rs8005533	0.014945	16.0684	0.0618382	0.921048
ENSG00000160299	21	46324124	46445769	rs13048235	0.00289142	36.8472	0.0618797	0.921048
ENSG00000007392	16	188969	229463	rs56184627	0.00138297	35.3153	0.0619169	0.921048
ENSG00000055732	1	85018082	85048500	rs3895004	0.0130441	9.56966	0.0619652	0.921048
ENSG00000074054	2	121337776	121649476	rs144105346	0.000379092	54.0783	0.0621282	0.921048
ENSG00000041988	1	6624868	6635586	rs74760205	0.0174172	15.6374	0.0621401	0.921048
ENSG00000138600	15	50702266	50765709	rs3131608	0.0112285	19.7255	0.062173	0.921048
ENSG00000127125	1	42456117	42473385	rs12401779	0.00138704	5.56707	0.0622179	0.921048
ENSG00000078814	20	34955810	35002437	rs6072251	0.00301142	7.94979	0.0623209	0.921048
ENSG00000169764	2	63840952	63891562	rs201404397	0.0091263	7.67414	0.0623216	0.921048
ENSG00000104522	8	143612618	143618048	rs118061072	0.00209289	25.6761	0.0623702	0.921048
ENSG00000288708	6	16328342	16328431	rs9396666	0.00136228	15.1686	0.0624538	0.921048
ENSG00000138678	4	83535914	83605875	rs570837635	0.00609769	22.4607	0.0624773	0.921048
ENSG00000144771	3	54918231	54967088	rs4955904	0.00224203	19.7696	0.0625618	0.921048
ENSG00000055917	2	20248691	20352234	rs981395	0.00177268	23.1328	0.0626499	0.921048
ENSG00000142002	19	4675224	4724673	rs732631	0.00301763	49.7587	0.0626584	0.921048
ENSG00000149346	20	10435305	10636829	rs911525	0.000853915	22.7929	0.0627008	0.921048
ENSG00000167685	19	56132599	56160893	rs79432053	0.00419689	26.3893	0.0627228	0.921048
ENSG00000161533	17	75941507	75979177	rs76929838	0.0203564	22.0971	0.0627575	0.921048
ENSG00000154359	8	12721906	12756073	rs11203841	0.0117801	36.8717	0.0627609	0.921048
ENSG00000076242	3	36993350	37050846	rs1799977	0.00704572	5.01711	0.0627711	0.921048
ENSG00000177047	9	21140632	21141832	rs7865524	0.000721183	11.9347	0.0627825	0.921048
ENSG00000107581	10	119033670	119080823	rs117035438	0.00908336	24.5075	0.0628134	0.921048
ENSG00000241127	7	39566385	39610320	rs2876855	0.00821029	18.5664	0.0629465	0.921048
ENSG00000185176	2	240676418	240682906	rs10165464	0.000905297	22.4518	0.0629476	0.921048
ENSG00000147689	8	123178960	123210079	rs6470074	0.00109602	5.25266	0.0630123	0.921048
ENSG00000075415	12	98593591	98606379	rs11109397	0.00167752	17.2785	0.0631032	0.921048
ENSG00000109163	4	67737118	67754388	rs4860796	0.0154062	8.48672	0.0631623	0.921048
ENSG00000260371	16	69335091	69356306	rs561887502	0.0499012	16.1826	0.0632355	0.921048
ENSG00000134744	1	52408282	52553487	rs12078415	0.0213671	23.4927	0.0632403	0.921048
ENSG00000182950	15	75724041	75727688	rs4886707	0.0175414	13.4798	0.063244	0.921048
ENSG00000196415	19	840999	848175	rs75932399	0.000991675	50.0722	0.0632691	0.921048
ENSG00000163558	3	170222424	170305977	rs2052398	0.0137366	19.4722	0.0634283	0.921048
ENSG00000122435	1	100133150	100150496	rs1338571	0.00615522	10.0653	0.06343	0.921048
ENSG00000136238	7	6374527	6403967	rs62454325	0.00433794	22.7839	0.0635209	0.921048
ENSG00000176783	5	179550554	179610012	rs2380148	0.000272648	36.0972	0.063542	0.921048
ENSG00000070444	17	2384073	2401104	rs200321290	0.00805727	23.0791	0.0637332	0.921048
ENSG00000196199	13	19633659	19673441	rs9511327	0.00283655	29.3621	0.0638104	0.921048
ENSG00000138074	2	27199587	27212958	rs11678188	0.0103808	3.16749	0.0638903	0.921048
ENSG00000108091	10	59788747	59906556	rs201380834	0.00125804	23.4207	0.0639282	0.921048
ENSG00000154227	15	100400395	100544995	rs1871741	0.000494223	25.2945	0.063971	0.921048
ENSG00000154957	17	11977439	11997475	rs8064513	0.00519548	19.9999	0.0641014	0.921048
ENSG00000171067	11	68261338	68272001	rs375578058	0.00423977	15.4377	0.0642915	0.921048
ENSG00000152404	11	107326360	107457825	rs568546	0.000160492	23.243	0.0643037	0.921048
ENSG00000160813	7	100435282	100436497	rs314343	0.00411604	7.50185	0.0643489	0.921048
ENSG00000258830	12	57249609	57296484	rs6581110	0.000901364	13.3767	0.0643627	0.921048
ENSG00000124780	6	39299001	39314461	rs2758907	0.000904435	18.8888	0.0643934	0.921048
ENSG00000174780	4	56467617	56503681	rs62309758	0.0233608	15.1349	0.0644056	0.921048
ENSG00000186854	2	84821650	84907008	rs72832532	0.00988148	15.8376	0.0644571	0.921048
ENSG00000112339	6	134960378	135103056	rs75614052	1.83e-05	17.2147	0.0644593	0.921048
ENSG00000118307	12	25108289	25195162	rs5017200	1.39e-05	23.2416	0.0645046	0.921048
ENSG00000163795	2	27377235	27380790	rs34730887	0.00464082	13.313	0.0645291	0.921048
ENSG00000163840	3	122564338	122575203	rs56240873	0.00731743	12.9702	0.0645639	0.921048
ENSG00000268083	19	38817471	38840178	rs8105067	0.00249561	15.0799	0.0646636	0.921048
ENSG00000143631	1	152302165	152325239	rs563764210	0.0106993	22.1767	0.0647583	0.921048
ENSG00000117971	15	78624111	78727754	rs2869031	0.000215606	26.2745	0.0647811	0.921048
ENSG00000198393	12	132986365	133032952	rs28682491	0.00106924	69.9886	0.0648011	0.921048
ENSG00000186891	1	1203508	1206592	rs138379055	0.000635521	52.4218	0.0649418	0.921048
ENSG00000166123	16	46884362	46931289	rs78280625	0.0045931	21.5491	0.0649941	0.921048
ENSG00000158077	11	7020479	7071526	rs2638107	0.000278049	12.0219	0.0650017	0.921048
ENSG00000133059	1	205142505	205211702	rs9326600	0.0122176	9.90257	0.06501	0.921048
ENSG00000139734	13	59665583	60163928	rs2322360	0.000707401	38.6954	0.065125	0.921048
ENSG00000112874	5	103548855	103562790	rs13169894	0.0140053	12.8172	0.0651382	0.921048
ENSG00000205838	5	34838833	34899456	rs4703388	0.00126788	22.6323	0.0651671	0.921048
ENSG00000025796	6	107867756	107958208	rs7762852	0.000736626	11.2556	0.0651875	0.921048
ENSG00000099331	19	17075777	17214537	rs6512157	0.000381833	44.6014	0.0652309	0.921048
ENSG00000153774	16	75293698	75433503	rs76619018	0.00034411	7.5804	0.0652394	0.921048
ENSG00000173581	19	55641062	55653161	rs78156871	0.00613908	47.1608	0.0656212	0.921048
ENSG00000005810	13	77042474	77327094	rs1146907	0.00130911	23.7143	0.0656347	0.921048
ENSG00000143556	1	153457744	153460651	rs11584256	0.0104715	29.8161	0.0656922	0.921048
ENSG00000136235	7	23235967	23275108	rs55788996	0.0109119	3.82956	0.0658333	0.921048
ENSG00000100299	22	50622754	50628173	rs371723796	0.00438118	27.2916	0.0658926	0.921048
ENSG00000054983	14	87837820	87993665	rs74072354	0.00211796	23.5727	0.065898	0.921048
ENSG00000137962	1	94148988	94275068	rs2102629	0.0176762	14.6868	0.0659136	0.921048
ENSG00000110031	11	58526871	58578220	rs200170597	0.0137559	22.1061	0.0660657	0.921048
ENSG00000196218	19	38433691	38595273	rs10421944	0.00274629	15.9083	0.06609	0.921048
ENSG00000167766	19	52594060	52690504	rs10401282	0.00510532	25.0233	0.0660991	0.921048
ENSG00000169136	19	49928702	49933935	rs7259560	0.0132573	27.9459	0.0661186	0.921048
ENSG00000288607	18	47022287	47023927	rs1943677	0.00154393	7.57482	0.0661878	0.921048
ENSG00000111142	12	95473520	95515839	rs10466994	0.00423149	13.4883	0.0662579	0.921048
ENSG00000169016	2	11444375	11466177	rs58157918	0.00086748	20.5242	0.0664507	0.921048
ENSG00000143013	1	87328880	87348923	rs377640187	0.0135345	18.0635	0.0665526	0.921048
ENSG00000205835	3	190852737	190892429	rs10048935	0.00206025	15.3145	0.0668241	0.921048
ENSG00000177380	19	49119544	49151026	rs117241334	0.00525678	30.1936	0.0669828	0.921048
ENSG00000163344	1	154924740	154936719	rs11264291	0.00808404	6.84745	0.0670332	0.921048
ENSG00000164949	8	94249253	94262350	rs13259138	0.00147037	11.3669	0.0670853	0.921048
ENSG00000204385	6	31863192	31879046	rs554854300	0.000125338	13.691	0.0671005	0.921048
ENSG00000110002	11	124115404	124147721	rs74590489	0.0808984	6.74343	0.0671956	0.921048
ENSG00000117479	1	169463909	169485944	rs9332590	0.0087089	9.48809	0.0672092	0.921048
ENSG00000012504	12	100473708	100564414	rs558699440	0.0148134	17.6714	0.0672116	0.921048
ENSG00000132591	17	28855010	28861061	rs4795557	0.010394	14.5266	0.0672321	0.921048
ENSG00000100344	22	43923792	43964488	rs6006708	0.0336357	21.0125	0.067339	0.921048
ENSG00000197594	6	131808016	131895155	rs2608897	0.00248292	17.2864	0.0673899	0.921048
ENSG00000122477	1	100148448	100178273	rs1338571	0.00615522	7.2176	0.067391	0.921048
ENSG00000157060	1	182899865	182953525	rs72727054	0.0084868	5.90749	0.0674218	0.921048
ENSG00000178096	1	149887890	149900798	rs144190905	0.000316656	25.805	0.0674628	0.921048
ENSG00000062370	19	44326555	44367217	rs10416177	0.000878561	15.7378	0.0675715	0.921048
ENSG00000255587	6	36697826	36733184	rs9380598	0.00394145	25.6216	0.0676656	0.921048
ENSG00000107807	10	101131300	101137789	rs11190076	0.0136941	17.0051	0.067669	0.921048
ENSG00000011451	19	15419978	15449956	rs187445322	0.0111886	24.2013	0.0677018	0.921048
ENSG00000121073	17	49700934	49709014	rs756760	0.0202305	14.7149	0.067854	0.921048
ENSG00000185988	19	1508023	1536046	rs791472	0.00366533	67.0941	0.0679837	0.921048
ENSG00000165792	14	20989973	20997035	rs8011671	0.00299992	29.0129	0.0680398	0.921048
ENSG00000197771	10	119829404	119892556	rs853604	0.00839007	17.0905	0.068159	0.921048
ENSG00000152683	2	32165841	32224379	rs79635241	0.0153933	13.8594	0.0681619	0.921048
ENSG00000070476	3	126437601	126475891	rs543516809	0.0139867	20.4013	0.06817	0.921048
ENSG00000150594	10	111077029	111080907	rs4918425	0.00983346	6.18351	0.0682575	0.921048
ENSG00000130935	17	67717931	67744531	rs184461405	0.00509824	8.4757	0.0683261	0.921048
ENSG00000182687	17	76074781	76077537	rs545698154	0.00373478	28.8578	0.0683266	0.921048
ENSG00000165801	14	21070273	21090248	rs8011671	0.00299992	34.6916	0.0683761	0.921048
ENSG00000082175	11	101029624	101129813	rs493957	0.0042699	18.0516	0.0683832	0.921048
ENSG00000155827	9	101533853	101563344	rs2295925	0.000789423	14.1786	0.0684768	0.921048
ENSG00000119559	19	1461143	1479219	rs791472	0.00366533	49.3999	0.0687365	0.921048
ENSG00000168959	11	88504576	89065982	rs10830206	0.00167935	19.2067	0.0687803	0.921048
ENSG00000165733	10	42782795	42834937	rs368668021	0.00137302	22.0828	0.0688085	0.921048
ENSG00000095110	11	114518934	114559881	rs7118761	0.00824831	20.6982	0.0688778	0.921048
ENSG00000151743	12	31671142	31729121	rs199521474	0.000112826	12.7805	0.068888	0.921048
ENSG00000132405	4	6909242	7033118	rs113321773	0.00455243	43.5443	0.0690651	0.921048
ENSG00000113396	5	128538013	129033642	rs148519190	0.00291898	22.7334	0.0690886	0.921048
ENSG00000237452	19	45733439	45764541	rs10406257	0.00253565	27.5219	0.0690942	0.921048
ENSG00000103175	16	84294846	84329844	rs11646443	0.000570806	51.0213	0.0691069	0.921048
ENSG00000243414	5	115578496	115602479	rs1677405	0.0300694	16.1284	0.0691722	0.921048
ENSG00000198547	20	32631625	32673941	rs75485948	0.00914549	12.9492	0.0691874	0.921048
ENSG00000183087	13	113820549	113864076	rs3211757	0.00387996	46.1157	0.0692138	0.921048
ENSG00000178951	19	4043303	4066899	rs350897	0.00292535	34.0598	0.0692363	0.921048
ENSG00000214819	17	20579724	20580911	rs117400596	0.00420679	32.6294	0.0692646	0.921048
ENSG00000173660	1	46303698	46316776	rs375636453	0.00183424	3.41883	0.0693666	0.921048
ENSG00000213185	10	122849078	122879641	rs6585687	0.0102814	24.6767	0.0694769	0.921048
ENSG00000105650	19	18208652	18248200	rs5014130	0.00102148	10.415	0.0695151	0.921048
ENSG00000173376	4	121035613	121073021	rs9998010	0.0051064	7.71074	0.0695407	0.921048
ENSG00000151005	4	163471095	163473754	rs182940734	0.0013422	13.8802	0.0695767	0.921048
ENSG00000176407	2	84971093	85059472	rs376145760	0.0243566	22.9822	0.0695934	0.921048
ENSG00000215421	18	74597870	75065671	rs11665406	0.00139834	83.0224	0.0696002	0.921048
ENSG00000112164	6	39048781	39091303	rs7766275	0.0014251	15.0222	0.0696945	0.921048
ENSG00000170684	19	45071500	45076478	rs1727740	0.00185066	39.8643	0.0696978	0.921048
ENSG00000120805	12	101393116	101407772	rs2653447	0.0111323	17.0146	0.0697005	0.921048
ENSG00000110274	11	117314557	117413266	rs549748	0.00198834	33.3367	0.0697152	0.921048
ENSG00000103260	16	715118	719655	rs56056221	0.00968921	27.1834	0.0697862	0.921048
ENSG00000100321	22	39349925	39385575	rs8135342	0.00339786	42.4313	0.0698268	0.921048
ENSG00000162009	16	1072747	1081454	rs151077900	0.00540818	52.9216	0.069867	0.921048
ENSG00000006634	7	87876216	87909553	rs43111	0.0639565	13.2291	0.0698796	0.921048
ENSG00000268975	19	40771648	40796943	rs182169625	0.017265	17.8606	0.0699158	0.921048
ENSG00000151779	2	15166914	15561334	rs140008217	3.14e-05	16.3042	0.0700745	0.921048
ENSG00000269179	19	49909501	49958391	rs7259560	0.0132573	34.3636	0.0702073	0.921048
ENSG00000186458	20	257724	261096	rs117768809	0.00124637	34.6932	0.0702225	0.921048
ENSG00000285188	19	18207961	18255419	rs5014130	0.00102148	10.0504	0.0703469	0.921048
ENSG00000166342	18	72742314	72868146	rs12954914	0.00535311	46.1987	0.0703838	0.921048
ENSG00000183576	14	99397748	99480889	rs10137263	0.00226734	32.8358	0.0704016	0.921048
ENSG00000272398	6	106969831	106975627	rs9486376	0.00141093	13.536	0.0704224	0.921048
ENSG00000129925	16	370788	387113	rs142958475	0.00535344	45.3225	0.0704782	0.921048
ENSG00000186907	11	57460528	57477534	rs61888875	0.000401582	3.08148	0.0705071	0.921048
ENSG00000197483	19	55476617	55484487	rs148111615	0.000452831	31.1429	0.0705718	0.921048
ENSG00000103254	16	720581	722590	rs56056221	0.00968921	27.1616	0.0705922	0.921048
ENSG00000100968	14	24365673	24379604	rs72690381	0.00824429	20.7379	0.0705996	0.921048
ENSG00000156463	5	145936578	146081791	rs10875617	0.00192673	30.0649	0.0706842	0.921048
ENSG00000172238	4	93828753	93830964	rs6532382	0.0148544	9.3974	0.0707171	0.921048
ENSG00000196260	6	30931353	30955636	rs1632865	0.000217834	20.5297	0.0707437	0.921048
ENSG00000153936	1	86914635	87109982	rs1931358	0.000509956	18.4487	0.0707576	0.921048
ENSG00000153820	2	227979955	228181687	rs116133488	0.0120352	48.9754	0.0708528	0.921048
ENSG00000132702	1	156619331	156625725	rs371094319	0.000116171	40.2179	0.0708539	0.921048
ENSG00000187821	4	185018490	185020953	rs11721641	0.00212025	16.4176	0.0708696	0.921048
ENSG00000139180	12	4649095	4694317	rs11063211	0.0132326	20.5069	0.0710445	0.921048
ENSG00000188807	1	9588911	9614877	rs12057609	0.0107506	30.8878	0.0710522	0.921048
ENSG00000198670	6	160531482	160664275	rs477900	0.00314742	19.8517	0.0711304	0.921048
ENSG00000158470	20	49632945	49713878	rs78776904	0.00463555	39.2803	0.0711941	0.921048
ENSG00000148842	10	102918294	103090222	rs2863075	0.000870795	23.5628	0.0713942	0.921048
ENSG00000264522	1	149937812	150010726	rs144190905	0.000316656	30.4062	0.0714059	0.921048
ENSG00000285404	22	31754899	31956243	rs1543416	0.00376908	23.1925	0.0714297	0.921048
ENSG00000182631	5	33936386	33938918	rs35401	0.0215868	14.9283	0.0714314	0.921048
ENSG00000101337	20	32109714	32167258	rs209665	0.0192306	17.9874	0.0715214	0.921048
ENSG00000121314	12	10806051	10807286	rs7297091	0.00608125	9.87159	0.0715287	0.921048
ENSG00000168631	6	30934523	30954221	rs1632865	0.000217834	21.2927	0.0715397	0.921048
ENSG00000170092	7	75492320	75504316	rs62479391	0.0149966	17.3282	0.0715498	0.921048
ENSG00000197782	19	40069152	40090943	rs12980535	0.00829773	10.8834	0.0715559	0.921048
ENSG00000174720	4	112637077	112657696	rs326895	0.0101	6.35161	0.0715618	0.921048
ENSG00000065621	10	104268873	104304950	rs10883733	0.0011371	6.86375	0.0715727	0.921048
ENSG00000197479	5	141199610	141203779	rs7719391	0.00590181	16.3186	0.0715762	0.921048
ENSG00000129696	8	33473386	33513185	rs531066878	0.00647864	18.0386	0.0716082	0.921048
ENSG00000131899	17	18225635	18244875	rs59411035	0.00246317	9.92798	0.0716232	0.921048
ENSG00000171855	9	21077104	21077942	rs7865524	0.000721183	15.0365	0.0716592	0.921048
ENSG00000120327	5	141223343	141227759	rs7719391	0.00590181	16.4613	0.0717143	0.921048
ENSG00000119866	2	60450520	60554467	rs11125832	0.00725223	23.2834	0.0717388	0.921048
ENSG00000104879	19	45306413	45322875	rs541012177	0.00890538	27.291	0.0717495	0.921048
ENSG00000146285	6	107702154	107824317	rs7762852	0.000736626	20.5878	0.0717626	0.921048
ENSG00000149124	11	58640426	58731974	rs201168041	0.00398455	13.3935	0.0717796	0.921048
ENSG00000176383	12	122203681	122208952	rs2669172	0.00769564	18.2002	0.0718815	0.921048
ENSG00000108582	17	30378927	30469989	rs7406734	0.000731565	40.585	0.0719218	0.921048
ENSG00000157916	1	2391775	2405442	rs2494590	0.0031448	53.6371	0.0719418	0.921048
ENSG00000174876	1	103687415	103696454	rs12144257	0.00335904	13.0998	0.0719427	0.921048
ENSG00000124196	20	43726164	43727002	rs71339819	0.00930513	9.8238	0.0719969	0.921048
ENSG00000127954	7	88270892	88306894	rs2519934	0.0071979	7.09745	0.0720022	0.921048
ENSG00000123124	8	86342547	86478420	rs74701829	0.00909241	21.1648	0.0720287	0.921048
ENSG00000173156	11	67056847	67072017	rs116903927	0.0115548	20.1689	0.0720722	0.921048
ENSG00000135617	2	73228010	73233239	rs72918382	0.00148478	26.0764	0.0720725	0.921048
ENSG00000114742	3	39052013	39096671	rs11715262	0.00470323	6.79653	0.0720975	0.921048
ENSG00000276180	6	27139282	27139678	rs9393790	0.00521391	19.0068	0.0721312	0.921048
ENSG00000184845	5	175440036	175444182	rs371132634	0.00433643	39.4444	0.0721317	0.921048
ENSG00000017427	12	102395874	102481744	rs12371834	0.00304945	17.7656	0.0721459	0.921048
ENSG00000107187	9	136196250	136205128	rs12338910	0.019196	21.6187	0.0722113	0.921048
ENSG00000099256	10	24848614	24952606	rs11014147	0.00550634	15.8016	0.0722442	0.921048
ENSG00000120899	8	27311482	27459391	rs747111	0.00144845	26.811	0.0722787	0.921048
ENSG00000166272	10	102743948	102834516	rs2863075	0.000870795	20.609	0.0723477	0.921048
ENSG00000276293	17	38765691	38800126	rs2469825	0.00200986	11.0724	0.0723524	0.921048
ENSG00000267206	9	136744017	136748525	rs3780738	0.0057823	40.9128	0.0723833	0.921048
ENSG00000077044	2	233354494	233472104	rs71359936	0.00180804	36.8735	0.0724923	0.921048
ENSG00000075826	10	100486646	100519864	rs1252316	0.00740998	10.8509	0.0725081	0.921048
ENSG00000075673	13	24680408	24712472	rs7983208	0.0017097	38.9392	0.0727448	0.921048
ENSG00000120156	9	27109141	27230174	rs7037301	0.000267885	22.7466	0.0727976	0.921048
ENSG00000283952	1	211082872	211188533	rs4262607	0.00653542	19.6846	0.0728487	0.921048
ENSG00000132825	20	59936663	59940305	rs12480785	0.00864547	36.4423	0.0729036	0.921048
ENSG00000157426	4	56338287	56387508	rs116135676	0.0151052	3.90124	0.0729218	0.921048
ENSG00000204315	6	32128707	32130288	rs529889365	0.000240667	15.087	0.0730795	0.921048
ENSG00000125247	13	100603625	100675093	rs13542	0.00919784	36.8925	0.073142	0.921048
ENSG00000134882	13	99200774	99386504	rs9300485	0.00171821	35.512	0.073169	0.921048
ENSG00000279983	5	141223372	141245861	rs7719391	0.00590181	18.7013	0.0733051	0.921048
ENSG00000175398	12	55636892	55637833	rs4531571	0.0157211	5.53345	0.0735579	0.921048
ENSG00000110628	11	2899721	2925246	rs181024796	0.000386977	45.6477	0.0737169	0.921048
ENSG00000125449	17	75109952	75130272	rs201273002	0.00615169	23.1754	0.0737771	0.921048
ENSG00000101391	20	33358839	33401561	rs55845370	0.0031432	5.05407	0.0738131	0.921048
ENSG00000169762	4	16160505	16227410	rs1074605	0.0047426	15.7135	0.0738998	0.921048
ENSG00000168701	16	67227103	67229278	rs559875084	0.003731	14.0544	0.073958	0.921048
ENSG00000100288	22	50578959	50601455	rs371723796	0.00438118	25.808	0.0739649	0.921048
ENSG00000135838	1	182789293	182830384	rs12082498	0.0197313	8.62107	0.0739942	0.921048
ENSG00000143612	1	154206696	154220637	rs12145394	0.00112386	8.73002	0.0740575	0.921048
ENSG00000134748	1	52404602	52420836	rs12078415	0.0213671	11.8265	0.0740647	0.921048
ENSG00000263513	1	143955287	143971986	rs6600686	0.0152315	25.81	0.074204	0.921048
ENSG00000180398	2	46901870	46941855	rs1867820	0.00406751	12.6367	0.074216	0.921048
ENSG00000153814	7	27830573	28180795	rs13226126	0.0018107	38.0884	0.0742319	0.921048
ENSG00000156876	1	100083563	100132955	rs1338571	0.00615522	12.7921	0.0743311	0.921048
ENSG00000102786	13	51354077	51454264	rs6561597	0.0195142	20.6861	0.0743665	0.921048
ENSG00000111912	6	125781161	125932034	rs9388425	0.00177313	22.4576	0.0744338	0.921048
ENSG00000164305	4	184627696	184649509	rs6849182	0.00608523	41.2242	0.0744397	0.921048
ENSG00000148308	9	133030675	133058503	rs1055663	0.00712809	31.2799	0.0745424	0.921048
ENSG00000164292	5	95713522	95824383	rs261980	0.0016874	18.7499	0.0745835	0.921048
ENSG00000100316	22	39312882	39320389	rs8135342	0.00339786	18.3588	0.0746254	0.921048
ENSG00000159720	16	67438014	67481181	rs148314300	0.00650041	19.4254	0.0746414	0.921048
ENSG00000136240	7	6445953	6484190	rs77262360	0.00453969	21.1569	0.0746829	0.921048
ENSG00000206127	15	32441914	32455634	rs201168498	0.00304496	36.1453	0.0746958	0.921048
ENSG00000120328	5	141208697	141212571	rs7719391	0.00590181	15.615	0.0747095	0.921048
ENSG00000111727	12	104064531	104106524	rs697208	0.0026322	31.6546	0.0747509	0.921048
ENSG00000285913	8	7723091	7726101	rs528422813	0.000977155	34.3614	0.0747592	0.921048
ENSG00000277791	17	38752741	38764225	rs2014704	0.00735352	7.51654	0.0747637	0.921048
ENSG00000240720	7	92141643	92179531	rs554670391	0.00286726	17.9491	0.0747935	0.921048
ENSG00000142156	21	45981770	46005050	rs139573277	5.07e-05	54.6435	0.0748611	0.921048
ENSG00000168703	20	45123425	45124465	rs2204595	0.00303953	10.7005	0.0748651	0.921048
ENSG00000176472	19	43525497	43536130	rs116913420	0.0041392	29.6372	0.0748824	0.921048
ENSG00000135624	2	73233420	73253021	rs72918382	0.00148478	29.3368	0.0750935	0.921048
ENSG00000108061	10	110919367	111017307	rs58657138	0.0208988	9.42583	0.0751128	0.921048
ENSG00000067798	12	77324641	78213010	rs711110	0.00023885	51.2479	0.075154	0.921048
ENSG00000137841	15	40278176	40307935	rs525910	0.00132057	16.3612	0.0751769	0.921048
ENSG00000159917	19	44228729	44305046	rs10416177	0.000878561	33.5012	0.0751908	0.921048
ENSG00000063244	19	55654146	55674716	rs78156871	0.00613908	50.9436	0.0751922	0.921048
ENSG00000010361	19	49806866	49817376	rs354000	0.00685082	19.4068	0.0752356	0.921048
ENSG00000164180	5	88189633	88269476	rs368434851	5.69e-06	13.7372	0.0752495	0.921048
ENSG00000021574	2	32063556	32157637	rs551361175	0.0275694	17.5879	0.0752673	0.921048
ENSG00000126773	14	60091911	60169133	rs7159592	0.0152268	10.0652	0.0752753	0.921048
ENSG00000166750	17	35243071	35273655	rs58988186	0.00174483	34.0484	0.07535	0.921048
ENSG00000174521	19	40216058	40218384	rs56346568	0.00767808	6.90372	0.0753519	0.921048
ENSG00000137709	11	120236640	120319945	rs72994707	0.0121193	16.1903	0.0754013	0.921048
ENSG00000121377	12	10801532	10802627	rs7297091	0.00608125	9.63672	0.075402	0.921048
ENSG00000119946	10	99329356	99394330	rs12416267	0.00671035	23.1429	0.0754188	0.921048
ENSG00000268173	19	18153158	18178117	rs5014130	0.00102148	22.2548	0.0754519	0.921048
ENSG00000165124	9	110365248	110579880	rs546524662	0.000353625	40.3299	0.0756227	0.921048
ENSG00000166963	15	43510958	43531620	rs476342	0.0140835	9.11727	0.0756704	0.921048
ENSG00000095574	10	122990807	123008812	rs7082125	0.00214733	14.2974	0.0757584	0.921048
ENSG00000163870	3	127571232	127598267	rs78747163	0.00591659	34.4575	0.0757816	0.921048
ENSG00000164144	4	152779937	152918463	rs361210	0.00259027	14.8672	0.0758201	0.921048
ENSG00000168137	3	9397615	9479240	rs13069886	0.00274192	22.959	0.0758664	0.921048
ENSG00000114450	3	179396088	179451476	rs530703075	0.00827324	38.1789	0.0758704	0.921048
ENSG00000075914	3	44975241	45036066	rs6806025	0.00290127	7.60255	0.075981	0.921048
ENSG00000204287	6	32439878	32445046	rs60302302	0.0025842	67.4516	0.0760238	0.921048
ENSG00000104936	19	45769709	45782552	rs345417	0.00557421	23.0965	0.0760822	0.921048
ENSG00000113805	3	74262568	74614659	rs13094651	0.00124821	35.5044	0.076115	0.921048
ENSG00000104823	19	38815422	38831841	rs8105067	0.00249561	15.0108	0.0762552	0.921048
ENSG00000105996	7	27100354	27102686	rs10259123	0.140803	11.8237	0.0762964	0.921048
ENSG00000120053	10	99396870	99430624	rs11189337	0.00877542	23.6949	0.076333	0.921048
ENSG00000149489	11	62611722	62615116	rs11329395	0.039015	13.9218	0.0763343	0.921048
ENSG00000122188	1	203765177	203776372	rs4950990	0.00882078	18.6197	0.0763464	0.921048
ENSG00000152620	5	36192589	36242279	rs13154338	0.0061113	7.79064	0.0763633	0.921048
ENSG00000251380	5	135444214	135447348	rs548522421	0.00941766	5.48272	0.0763814	0.921048
ENSG00000178982	19	38619082	38636955	rs7258019	0.00330324	6.04429	0.0764158	0.921048
ENSG00000148795	10	102830531	102837472	rs2863075	0.000870795	14.6849	0.0764351	0.921048
ENSG00000185989	13	113977783	114132623	rs2490953	0.000250785	68.4563	0.0764428	0.921048
ENSG00000258315	17	7014495	7017525	rs4464125	0.00299631	32.0128	0.0764719	0.921048
ENSG00000182747	6	136922301	136925660	rs77926775	0.0311035	18.4425	0.0764871	0.921048
ENSG00000261052	16	30199228	30204310	rs12927944	0.00657592	16.3856	0.0764989	0.921048
ENSG00000255833	5	135444226	135452351	rs548522421	0.00941766	5.46352	0.0765621	0.921048
ENSG00000151773	13	43823909	43879740	rs9316007	0.00556943	16.6349	0.0765671	0.921048
ENSG00000196510	12	110372900	110403730	rs558452285	0.0222635	9.97946	0.0766074	0.921048
ENSG00000086967	19	50432892	50466321	rs112796514	0.00810239	32.8031	0.0768054	0.921048
ENSG00000205856	22	32149006	32159322	rs34733460	0.0170329	14.6003	0.0768106	0.921048
ENSG00000288611	8	52939182	52943734	rs556566625	0.00808987	16.3389	0.0769217	0.921048
ENSG00000157131	1	56854768	56918223	rs884277	0.00746484	22.6955	0.0769728	0.921048
ENSG00000079112	8	94127162	94217303	rs13259138	0.00147037	11.2096	0.0770223	0.921048
ENSG00000085999	1	46246461	46278480	rs375636453	0.00183424	8.61766	0.0771717	0.921048
ENSG00000182199	12	57229573	57234935	rs6581110	0.000901364	12.5045	0.0772284	0.921048
ENSG00000175707	1	26949562	26960468	rs6598858	0.00254701	20.0946	0.0772924	0.921048
ENSG00000172432	6	43605316	43629264	rs7760334	0.0124783	15.6667	0.0773074	0.921048
ENSG00000112234	6	98868535	98948006	rs7450747	0.00258656	33.7952	0.0773442	0.921048
ENSG00000101384	20	10637684	10673999	rs6077897	8.55e-05	25.8626	0.0774037	0.921048
ENSG00000082684	3	122909082	123028605	rs9857526	0.0207543	12.267	0.077438	0.921048
ENSG00000113851	3	3144628	3179727	rs3913308	0.000361543	52.3909	0.0775735	0.921048
ENSG00000176567	11	48263861	48264778	rs117641082	0.00426559	23.6496	0.0776038	0.921048
ENSG00000114631	3	127629185	127672802	rs141650544	0.00219778	24.8651	0.077672	0.921048
ENSG00000108578	17	30248203	30292056	rs483537	0.000499977	27.3485	0.0776818	0.921048
ENSG00000121381	12	10809094	10810168	rs7297091	0.00608125	9.71444	0.0776872	0.921048
ENSG00000084674	2	21001429	21044073	rs7573184	0.00583654	12.2169	0.0777329	0.921048
ENSG00000164484	6	130366017	130443067	rs17706258	0.000232215	14.4507	0.0777368	0.921048
ENSG00000176853	8	123768439	123815452	rs10100854	0.00449432	19.1363	0.0777799	0.921048
ENSG00000127824	2	219249710	219277902	rs146199509	0.00232178	32.3016	0.0777866	0.921048
ENSG00000253626	10	79512533	79516440	rs72815349	0.000752016	13.6444	0.0777963	0.921048
ENSG00000258429	16	69326913	69330588	rs561887502	0.0499012	14.2616	0.0778817	0.921048
ENSG00000151093	3	25782917	25794534	rs76614904	0.00188642	25.0542	0.0778909	0.921048
ENSG00000198732	14	69854131	70032366	rs111377133	1.88e-05	13.7984	0.0779085	0.921048
ENSG00000181827	15	56087280	56245082	rs74946909	0.00134172	25.7311	0.0779155	0.921048
ENSG00000169627	16	30192932	30194306	rs12927944	0.00657592	16.3642	0.0779267	0.921048
ENSG00000132207	16	30193875	30197561	rs12927944	0.00657592	16.3642	0.0779267	0.921048
ENSG00000107651	10	119892730	119944657	rs853604	0.00839007	18.1671	0.0779358	0.921048
ENSG00000132128	1	46261196	46303616	rs375636453	0.00183424	6.43034	0.0779499	0.921048
ENSG00000172301	17	31851871	31859291	rs8079480	0.0092439	12.9142	0.0779766	0.921048
ENSG00000154134	11	124865432	124881471	rs113710988	0.0172098	14.1151	0.0779969	0.921048
ENSG00000105825	7	93885396	93890753	rs2106295	0.0261186	16.2831	0.0780071	0.921048
ENSG00000125656	19	6361531	6370242	rs62106618	0.00395763	39.5869	0.0780176	0.921048
ENSG00000166965	15	90954881	90963125	rs62020733	0.00650833	15.0808	0.0780635	0.921048
ENSG00000158467	7	129225030	129430211	rs6467259	0.000355312	28.9068	0.0780775	0.921048
ENSG00000177889	12	93405673	93441947	rs373300739	0.00030862	27.3197	0.0781035	0.921048
ENSG00000101181	20	62183028	62203568	rs142116036	0.00330284	53.5407	0.0781663	0.921048
ENSG00000127585	16	692498	705808	rs375404379	0.0121523	15.8339	0.0782463	0.921048
ENSG00000183486	21	41361999	41409393	rs2249498	0.00137864	34.6912	0.0784429	0.921048
ENSG00000115760	2	32357023	32618878	rs113421817	0.00278158	25.697	0.0784639	0.921048
ENSG00000104825	19	38899700	38908893	rs12980439	0.00599223	23.1298	0.0785517	0.921048
ENSG00000092203	14	21476597	21499175	rs1243441	0.00319358	28.4851	0.0786728	0.921048
ENSG00000109814	4	39498755	39528311	rs2249563	0.00115899	14.5582	0.0787499	0.921048
ENSG00000064218	9	976655	991732	rs10738147	0.00127285	29.3594	0.0787533	0.921048
ENSG00000129515	14	34561093	34630160	rs809501	0.00660805	45.4043	0.0787677	0.921048
ENSG00000177728	17	75441159	75500452	rs117991143	0.000969026	44.6207	0.0787982	0.921048
ENSG00000196787	6	27133043	27133535	rs9393790	0.00521391	17.2002	0.0788131	0.921048
ENSG00000112238	6	99606774	99615578	rs17059187	0.00221381	9.75908	0.0788397	0.921048
ENSG00000178567	3	36985043	36993131	rs9311149	0.0201323	5.23189	0.0788406	0.921048
ENSG00000163793	2	27275433	27281499	rs11678188	0.0103808	6.82256	0.0788679	0.921048
ENSG00000284299	1	210858125	211134146	rs4282878	0.00131724	24.0373	0.0790836	0.921048
ENSG00000180884	19	34956354	34964229	rs113605030	0.00527055	29.6542	0.0791026	0.921048
ENSG00000113734	5	173144442	173164387	rs72809317	0.000155491	21.9609	0.079145	0.921048
ENSG00000205111	2	39175646	39243957	rs149541492	0.00156589	20.4818	0.0794347	0.921048
ENSG00000124635	6	27125897	27132795	rs9393790	0.00521391	18.5744	0.0795661	0.921048
ENSG00000144935	3	142724034	142807888	rs1355760	0.000205349	11.1215	0.079579	0.921048
ENSG00000081791	5	141923855	141942047	rs78715830	0.0153108	29.8461	0.0795953	0.921048
ENSG00000061676	2	182909115	183038858	rs12998659	0.00282058	14.687	0.0796351	0.921048
ENSG00000184588	1	65792514	66374579	rs7524581	0.000855473	36.943	0.07967	0.921048
ENSG00000138769	4	75576496	75630716	rs10021811	0.00541129	15.9707	0.0796887	0.921048
ENSG00000213676	6	32115264	32128253	rs529889365	0.000240667	15.2201	0.0797429	0.921048
ENSG00000164175	5	33944623	33984693	rs35401	0.0215868	16.7669	0.0797751	0.921048
ENSG00000091536	17	18108756	18179802	rs113077988	0.00235314	15.1805	0.0798287	0.921048
ENSG00000235098	1	1418420	1421769	rs112415954	1.08e-05	43.4695	0.0799097	0.921048
ENSG00000010282	3	42692663	42702824	rs9836162	0.00464411	10.6954	0.0800042	0.921048
ENSG00000151948	12	128853427	128984968	rs1905944	0.00332235	64.4284	0.0800078	0.921048
ENSG00000160551	17	29390363	29551903	rs75915393	0.00195652	16.2914	0.0800133	0.921048
ENSG00000277932	11	5893208	5902730	rs12419619	0.00221554	8.77609	0.0800425	0.921048
ENSG00000129159	11	17734774	17856804	rs11606828	0.0247906	33.9271	0.0800436	0.921048
ENSG00000235106	9	134025481	134034666	rs353535	0.0320536	14.5392	0.0801699	0.921048
ENSG00000175221	19	867630	893218	rs75932399	0.000991675	67.0859	0.0801966	0.921048
ENSG00000146834	7	100428322	100434126	rs314343	0.00411604	7.20163	0.0801985	0.921048
ENSG00000104497	8	81799581	81842866	rs142337870	0.0124796	17.4889	0.0802055	0.921048
ENSG00000198585	3	131381671	131388830	rs144716339	0.00451471	18.0016	0.0802249	0.921048
ENSG00000092096	14	23346314	23352912	rs2236308	0.00287883	19.7934	0.0802345	0.921048
ENSG00000160818	1	156594301	156601496	rs2365716	0.00187866	28.2529	0.0802401	0.921048
ENSG00000124214	20	49113339	49188367	rs6020563	0.010785	22.6271	0.0802426	0.921048
ENSG00000203943	1	84298366	84389957	rs2007415	0.00943918	7.85189	0.0802552	0.921048
ENSG00000189046	12	109088188	109093631	rs11114033	0.00342703	10.5224	0.0803603	0.921048
ENSG00000149541	11	62615296	62622154	rs11329395	0.039015	15.3287	0.0803984	0.921048
ENSG00000184508	15	90929968	90935196	rs2084852	0.0017739	14.4857	0.0805147	0.921048
ENSG00000204356	6	31952087	31959038	rs543417478	0.000310297	30.5499	0.0805339	0.921048
ENSG00000117318	1	23557926	23559501	rs1757048	0.00806348	11.8782	0.0805517	0.921048
ENSG00000103035	16	74296814	74306288	rs2113259	0.0161822	13.9542	0.0805539	0.921048
ENSG00000198517	7	1530702	1543043	rs3735654	0.0119166	14.0608	0.0805824	0.921048
ENSG00000172232	19	825097	832018	rs75932399	0.000991675	52.3422	0.0807255	0.921048
ENSG00000135632	2	73214222	73227221	rs72918382	0.00148478	27.5195	0.0807454	0.921048
ENSG00000028528	15	64094123	64146090	rs10152714	0.000370658	10.0619	0.08085	0.921048
ENSG00000173598	12	93377883	93408146	rs373300739	0.00030862	19.4477	0.0809734	0.921048
ENSG00000125652	19	6372794	6375250	rs113738759	0.00822108	38.1583	0.0810285	0.921048
ENSG00000020577	14	54566117	54793315	rs11623752	0.000820578	20.3008	0.0810604	0.921048
ENSG00000286088	10	122832167	122879583	rs2420906	0.00569983	23.9156	0.081111	0.921048
ENSG00000196369	1	144887265	145095528	rs10943	0.00107926	96.6285	0.0811406	0.921048
ENSG00000151615	4	146638893	146642474	rs200240286	0.00261626	10.8129	0.081221	0.921048
ENSG00000175662	17	17843511	17972422	rs9899355	0.0112533	5.53759	0.0812232	0.921048
ENSG00000171747	19	38801671	38812945	rs8105067	0.00249561	19.8387	0.0813924	0.921048
ENSG00000173482	18	7566782	8406861	rs12958813	1.36e-05	46.7451	0.0815532	0.921048
ENSG00000106683	7	74082933	74122525	rs62475393	0.00110873	30.2378	0.0815611	0.921048
ENSG00000171962	17	17972813	18016889	rs854786	0.0111217	10.4463	0.0816872	0.921048
ENSG00000165097	6	18155329	18223854	rs214508	0.00375878	21.1751	0.0817309	0.921048
ENSG00000138439	2	202634969	202769757	rs77120971	0.00376086	26.9184	0.0817936	0.921048
ENSG00000204193	9	110303476	110337884	rs10816529	0.00241471	25.804	0.0818707	0.921048
ENSG00000082515	5	154941073	154969411	rs4598026	0.000985588	6.90986	0.0818875	0.921048
ENSG00000159166	1	201380833	201399915	rs4915240	0.00201984	20.3283	0.0819267	0.921048
ENSG00000152969	4	6026199	6200591	rs28537771	0.00244495	70.2212	0.0819974	0.921048
ENSG00000285723	20	10420546	10420737	rs911525	0.000853915	10.8154	0.0820356	0.921048
ENSG00000101134	20	54475593	54651169	rs60385604	0.00871723	33.2808	0.08212	0.921048
ENSG00000113231	5	77210449	77428256	rs4704473	0.000254589	29.2762	0.0822015	0.921048
ENSG00000156970	15	40161023	40221123	rs525910	0.00132057	15.429	0.0822185	0.921048
ENSG00000161677	19	50505998	50511220	rs28522385	0.00844266	23.404	0.0822505	0.921048
ENSG00000103091	16	74871362	75000173	rs11647609	0.00112219	27.1778	0.0822672	0.921048
ENSG00000177731	17	18244815	18258738	rs59411035	0.00246317	12.7442	0.082329	0.921048
ENSG00000070423	19	647526	663233	rs55703451	0.000101935	70.885	0.0823459	0.921048
ENSG00000164458	6	166157656	166168700	rs6922233	0.00230904	25.8505	0.0825257	0.921048
ENSG00000116729	1	68098473	68233120	rs12036274	4.4e-05	21.7783	0.0825506	0.921048
ENSG00000088682	16	57447425	57461270	rs3992809	0.0059362	7.83948	0.0825806	0.921048
ENSG00000171956	15	60004234	60061730	rs143631469	0.0165302	28.593	0.0826798	0.921048
ENSG00000134864	13	100530164	100589528	rs2281757	0.00462126	49.126	0.0827414	0.921048
ENSG00000138792	4	110365733	110565285	rs10017233	0.00302506	9.85454	0.0828239	0.921048
ENSG00000177291	10	35605341	35608935	rs563434775	0.00336689	7.8379	0.0828459	0.921048
ENSG00000149016	11	62575045	62591637	rs11329395	0.039015	14.7327	0.0828728	0.921048
ENSG00000189143	7	73799542	73832690	rs2528993	0.00191141	26.9269	0.0829323	0.921048
ENSG00000162592	1	3746460	3771645	rs11583347	0.00575147	26.1098	0.0829658	0.921048
ENSG00000102755	13	28300346	28495145	rs12870569	0.000155083	37.3319	0.0830487	0.921048
ENSG00000188691	11	5967177	5968494	rs10838907	0.00190399	9.56261	0.083064	0.921048
ENSG00000134905	13	110641412	110713603	rs9559730	0.00147438	25.3228	0.083153	0.921048
ENSG00000164114	4	155342658	155376970	rs1490684	0.00542889	17.2349	0.0832249	0.921048
ENSG00000168564	4	183444635	183449064	rs1554036	0.00236273	17.0175	0.0833904	0.921048
ENSG00000163114	4	95840093	95841464	rs7678784	0.00457408	8.15674	0.0835501	0.921048
ENSG00000159445	1	151870866	151909637	rs56170235	0.00629152	7.22799	0.0835692	0.921048
ENSG00000135740	16	67237683	67272191	rs559875084	0.003731	14.8918	0.0836771	0.921048
ENSG00000151967	3	159839861	159897360	rs4303913	0.00477116	11.3733	0.0836854	0.921048
ENSG00000153922	5	98853985	98929007	rs73776520	0.000438698	15.5258	0.0836871	0.921048
ENSG00000186480	7	155297776	155310235	rs7805785	0.00643345	38.9595	0.0837725	0.921048
ENSG00000140835	16	71525233	71538748	rs8044168	0.0300352	9.71708	0.0838584	0.921048
ENSG00000257335	7	141907813	142106747	rs12703447	0.00455358	35.3566	0.0838807	0.921048
ENSG00000262484	19	38908980	38912186	rs12980439	0.00599223	21.4212	0.0838886	0.921048
ENSG00000149499	11	62602218	62612775	rs11329395	0.039015	12.1111	0.0840031	0.921048
ENSG00000149948	12	65824460	65966291	rs7314931	0.00208568	12.3995	0.0841268	0.921048
ENSG00000130701	20	62410237	62427539	rs2427538	0.000334862	21.3414	0.0841398	0.921048
ENSG00000138744	4	75913660	75941013	rs115660096	0.00563021	14.9247	0.0841711	0.921048
ENSG00000136059	3	37988059	38007188	rs6776766	0.00754004	10.123	0.0843218	0.921048
ENSG00000197364	1	153437058	153439949	rs11584256	0.0104715	29.2486	0.0844226	0.921048
ENSG00000142611	1	3069168	3438621	rs7545798	1.85e-05	132.706	0.0845341	0.921048
ENSG00000123485	2	233833416	233854566	rs79253018	0.00199876	29.1869	0.0845629	0.921048
ENSG00000132975	13	26755200	26760786	rs4770952	0.00384548	12.0062	0.0845979	0.921048
ENSG00000078304	14	101761709	101927989	rs5811040	0.00393311	40.1204	0.0846199	0.921048
ENSG00000116717	1	67685201	67688334	rs61781413	0.00871727	16.6305	0.0846585	0.921048
ENSG00000127914	7	91940840	92110673	rs117791461	0.00666223	24.5878	0.0846911	0.921048
ENSG00000149357	11	72085895	72103297	rs569083478	0.0697497	15.4235	0.0848046	0.921048
ENSG00000187550	19	55528611	55537133	rs148111615	0.000452831	33.8	0.0848057	0.921048
ENSG00000156469	8	96239398	96261610	rs297551	0.00391602	16.8199	0.0849055	0.921048
ENSG00000182004	1	203861599	203871152	rs10900534	0.00480968	14.9411	0.0849384	0.921048
ENSG00000265303	17	59197566	59215226	rs567267311	0.0164802	29.9415	0.08495	0.921048
ENSG00000116991	1	232397965	232630571	rs9660420	0.00454834	48.8814	0.0849619	0.921048
ENSG00000198382	11	75815210	76144232	rs11236633	0.00297132	30.5483	0.085012	0.921048
ENSG00000187082	8	7482504	7486400	rs376838474	0.012261	13.4569	0.0850518	0.921048
ENSG00000221954	11	49981473	49982535	rs148190393	0.00164801	14.4287	0.0851264	0.921048
ENSG00000162458	1	15756607	15786594	rs2496317	0.0137293	28.4391	0.085168	0.921048
ENSG00000196208	2	11482341	11642788	rs4669723	0.00031918	35.3333	0.085176	0.921048
ENSG00000149476	11	61333220	61353295	rs143866745	0.00394493	18.968	0.0852791	0.921048
ENSG00000135842	1	184790724	184974508	rs3890655	0.00345348	15.5151	0.0853122	0.921048
ENSG00000172457	11	56741223	56748697	rs7128614	0.00503002	7.14703	0.0854595	0.921048
ENSG00000079785	2	15591178	15634346	rs78555945	0.0258972	3.43716	0.0855127	0.921048
ENSG00000137843	15	40217428	40277487	rs525910	0.00132057	16.8763	0.08555	0.921048
ENSG00000153094	2	111119378	111168445	rs547423812	0.0269224	23.3295	0.0856969	0.921048
ENSG00000149480	11	62593214	62601865	rs11329395	0.039015	14.8809	0.0856974	0.921048
ENSG00000100982	20	45934683	45948023	rs139532974	0.00804563	30.5415	0.0857272	0.921048
ENSG00000112333	6	108166022	108188805	rs35450755	0.0101636	20.488	0.0859293	0.921048
ENSG00000152990	4	22345071	22516066	rs140365341	0.00171681	26.4189	0.0859921	0.921048
ENSG00000141994	19	5784832	5791225	rs10561032	0.00635664	44.5192	0.086084	0.921048
ENSG00000204713	6	28903002	28923988	rs2148007	0.0074622	13.1908	0.0861361	0.921048
ENSG00000163599	2	203853888	203873965	rs561607331	0.00440608	9.01288	0.0861808	0.921048
ENSG00000204390	6	31809619	31815283	rs554854300	0.000125338	10.9654	0.0862067	0.921048
ENSG00000288645	15	50648802	50686717	rs112571144	0.0123413	10.9837	0.0862151	0.921048
ENSG00000164116	4	155666726	155737059	rs2133807	0.015016	14.4984	0.0862298	0.921048
ENSG00000164172	5	53095679	53110063	rs11750867	0.00150283	13.9894	0.0862415	0.921048
ENSG00000179403	1	1434861	1442882	rs112415954	1.08e-05	43.2476	0.0863492	0.921048
ENSG00000136444	17	50478860	50485974	rs368673334	0.0120888	12.7537	0.0864257	0.921048
ENSG00000163295	2	232456125	232460753	rs4973448	0.00184591	21.9638	0.0864433	0.921048
ENSG00000112237	6	99542387	99568825	rs17059187	0.00221381	10.4914	0.0864929	0.921048
ENSG00000109132	4	41744082	41748725	rs147411290	0.0063851	16.6578	0.0865095	0.921048
ENSG00000121104	17	49710332	49789180	rs1029370	0.00245982	17.7681	0.086643	0.921048
ENSG00000100842	14	23356403	23365752	rs2236308	0.00287883	16.8652	0.0866603	0.921048
ENSG00000243449	4	2041995	2043964	rs35300779	0.00443205	16.9035	0.0867308	0.921048
ENSG00000145949	6	2663629	2750922	rs55933722	0.000281032	18.5443	0.0867858	0.921048
ENSG00000230657	12	11307077	11310436	rs115010540	0.030935	12.4637	0.0867932	0.921048
ENSG00000171566	4	154535005	154550400	rs80119660	0.0326571	28.2331	0.086857	0.921048
ENSG00000088280	1	23428563	23484568	rs531079	0.00349768	9.88829	0.0868796	0.921048
ENSG00000132612	16	69311350	69326939	rs561887502	0.0499012	16.883	0.0869203	0.921048
ENSG00000173320	4	183797692	184023526	rs72691677	0.000689124	43.5303	0.0870009	0.921048
ENSG00000160284	21	46161148	46184476	rs60685574	0.000185341	31.2121	0.0870509	0.921048
ENSG00000103226	16	16232506	16300806	rs4780614	0.00099515	32.5348	0.0870518	0.921048
ENSG00000165794	14	20999255	21001871	rs8011671	0.00299992	28.7149	0.0871178	0.921048
ENSG00000114771	3	151814073	151828488	rs74465866	0.00246731	6.22804	0.0872953	0.921048
ENSG00000057019	3	98795941	98901695	rs13100942	0.00299838	13.1677	0.0873037	0.921048
ENSG00000239857	7	876554	896436	rs6971357	0.00426431	51.3937	0.0873438	0.921048
ENSG00000221977	14	21653835	21667642	rs10149170	0.00303035	40.8282	0.0874736	0.921048
ENSG00000212123	19	5782960	5784746	rs10561032	0.00635664	45.2421	0.0874853	0.921048
ENSG00000196839	20	44584896	44652252	rs4812983	0.000196492	10.3695	0.0874874	0.921048
ENSG00000182634	11	124036013	124041325	rs7121402	0.0182322	9.40741	0.0875561	0.921048
ENSG00000115539	2	100562993	100576739	rs62149313	0.00731728	11.5719	0.0876007	0.921048
ENSG00000117155	1	84643706	84690803	rs1085736	0.0189078	14.4916	0.0876434	0.921048
ENSG00000171208	16	47077703	47143945	rs12919430	0.00924929	17.007	0.0877538	0.921048
ENSG00000153046	6	4706159	4955551	rs1040045	0.000390818	47.3596	0.0877672	0.921048
ENSG00000132915	5	149857953	149944793	rs33413	0.000231226	19.4193	0.0878227	0.921048
ENSG00000104529	8	143579697	143599541	rs118061072	0.00209289	28.6293	0.0878306	0.921048
ENSG00000140807	16	50548396	50649249	rs11644505	0.000630239	18.9	0.0878555	0.921048
ENSG00000138395	2	201790461	201895550	rs115170097	0.0495674	18.201	0.0879353	0.921048
ENSG00000100744	14	96363452	96387288	rs58525755	0.016135	13.5326	0.0879386	0.921048
ENSG00000144230	2	127645864	127652639	rs10929000	0.0331181	20.7259	0.0879902	0.921048
ENSG00000119778	2	23748664	23927123	rs7599266	0.00476831	33.0147	0.0880915	0.921048
ENSG00000277258	17	38733898	38749817	rs1048572	0.0100355	9.38627	0.0881117	0.921048
ENSG00000204671	12	122172029	122174221	rs2669172	0.00769564	20.3796	0.0881761	0.921048
ENSG00000212993	8	127322183	127420066	rs554006960	0.012753	25.1897	0.0882129	0.921048
ENSG00000077943	10	15513954	15719922	rs10904613	0.00782101	23.9359	0.0882522	0.921048
ENSG00000140030	14	88005135	88014811	rs762074	0.0104328	22.1786	0.0882896	0.921048
ENSG00000135776	1	229516582	229558707	rs191899572	0.00993264	35.7167	0.0883311	0.921048
ENSG00000061918	4	155758992	155807811	rs2133807	0.015016	9.69084	0.0884573	0.921048
ENSG00000135090	12	118149801	118372907	rs1566889	0.00324652	58.7955	0.0885131	0.921048
ENSG00000172208	11	48245104	48246015	rs117641082	0.00426559	25.2979	0.0885202	0.921048
ENSG00000139263	12	58872149	58920504	rs142650015	0.00595621	12.3072	0.0885518	0.921048
ENSG00000174227	4	499210	540200	rs62645805	0.00113032	40.9125	0.0885543	0.921048
ENSG00000163606	3	112921205	112975103	rs1010522	0.000904184	16.0395	0.0886203	0.921048
ENSG00000262655	11	13962723	14268133	rs4757210	0.00163038	21.0214	0.0886465	0.921048
ENSG00000099860	19	2476122	2478259	rs8102021	0.00262716	38.5036	0.0887014	0.921048
ENSG00000128626	19	38930944	38933168	rs12980439	0.00599223	20.3727	0.0887106	0.921048
ENSG00000143847	1	203026491	203078740	rs10800900	0.0169866	19.2784	0.0887305	0.921048
ENSG00000109113	17	28714281	28718429	rs34297246	0.0234244	9.1063	0.0888838	0.921048
ENSG00000171105	19	7112255	7294414	rs564845387	0.000626204	85.6469	0.088915	0.921048
ENSG00000104892	19	45333434	45351520	rs6859	0.00431984	29.6695	0.0889914	0.921048
ENSG00000136167	13	46125920	46211871	rs3014926	0.00639216	11.0194	0.0890651	0.921048
ENSG00000162825	1	145289900	145405567	rs6424377	0.000774346	68.2059	0.0890669	0.921048
ENSG00000175121	20	45109452	45115172	rs2204595	0.00303953	11.1965	0.0890945	0.921048
ENSG00000268361	19	43554692	43593036	rs116913420	0.0041392	35.2382	0.0891472	0.921048
ENSG00000006576	7	77798773	77957503	rs11977714	0.00857572	28.5797	0.0891602	0.921048
ENSG00000132958	13	19422876	19561625	rs11617737	0.000604957	39.7196	0.0892104	0.921048
ENSG00000115194	2	27253684	27275817	rs11678188	0.0103808	5.19803	0.0892438	0.921048
ENSG00000174672	11	1389899	1462689	rs61868974	0.000242079	40.4766	0.0892919	0.921048
ENSG00000170523	12	52314301	52321398	rs750303	0.00731778	22.6054	0.0892924	0.921048
ENSG00000125845	20	6767686	6780246	rs235721	3.24e-05	28.6379	0.0893714	0.921048
ENSG00000102931	16	57245259	57253635	rs536265445	0.0292712	14.7941	0.0894498	0.921048
ENSG00000142207	21	32311018	32393012	rs11088149	0.00390609	27.0749	0.0896754	0.921048
ENSG00000251201	5	115578642	115626161	rs192983080	0.00846551	15.9752	0.0896854	0.921048
ENSG00000181617	4	70226124	70235252	rs56024817	0.00282525	22.9426	0.0897306	0.921048
ENSG00000273269	2	47065941	47176511	rs11687528	0.0149254	33.0188	0.089745	0.921048
ENSG00000187372	5	141213919	141218979	rs7719391	0.00590181	15.7205	0.0897688	0.921048
ENSG00000170275	3	33114014	33147773	rs28752078	0.00532729	12.3278	0.0898266	0.921048
ENSG00000157500	3	57227726	57278105	rs11130575	0.0210945	9.83111	0.0898482	0.921048
ENSG00000149418	11	130159782	130210362	rs3740890	0.00449308	27.685	0.0898719	0.921048
ENSG00000104897	19	2236824	2248655	rs117881643	0.00706168	36.8067	0.0899047	0.921048
ENSG00000095752	19	55364382	55370463	rs3117640	0.000343404	35.0689	0.0899561	0.921048
ENSG00000204386	6	31857659	31862905	rs554854300	0.000125338	12.8369	0.0900116	0.921048
ENSG00000111231	12	110452486	110469268	rs200035769	0.00944007	10.1025	0.0900612	0.921048
ENSG00000127804	17	2405562	2511891	rs7209945	0.00245793	15.9163	0.0901263	0.921048
ENSG00000108602	17	19737984	19748943	rs549688036	0.0015516	21.3607	0.0901267	0.921048
ENSG00000173918	17	79022814	79049788	rs62073018	0.00598673	37.1149	0.0902294	0.921048
ENSG00000165533	14	88824153	88881078	rs10135523	0.0109995	11.8797	0.090231	0.921048
ENSG00000182793	6	52831655	52840843	rs138471629	0.00574458	22.595	0.0902477	0.921048
ENSG00000165861	14	72969451	73027131	rs141326132	0.00429245	23.899	0.0902964	0.921048
ENSG00000204388	6	31827738	31830254	rs554854300	0.000125338	9.85887	0.0903093	0.921048
ENSG00000058673	1	203795623	203854999	rs4950990	0.00882078	16.7092	0.0903235	0.921048
ENSG00000257315	1	203795714	203854999	rs4950990	0.00882078	16.7092	0.0903235	0.921048
ENSG00000122966	12	119685791	119877320	rs10849638	0.00135969	33.4204	0.0903411	0.921048
ENSG00000231852	6	32038327	32041644	rs543417478	0.000310297	19.815	0.0903609	0.921048
ENSG00000204179	10	46911396	47002488	rs534235375	0.00560678	97.5358	0.0903757	0.921048
ENSG00000181790	8	142449430	142545009	rs2402038	0.00110625	39.6138	0.0904044	0.921048
ENSG00000103978	15	42210447	42273584	rs6493011	0.0096302	20.5284	0.0904133	0.921048
ENSG00000166118	11	133840631	133845538	rs619091	0.00366004	21.1743	0.0904228	0.921048
ENSG00000145687	5	81412804	81751797	rs224884	0.00156249	19.1278	0.0904297	0.921048
ENSG00000136960	8	119557086	119673453	rs6983431	0.00115283	13.3421	0.0904848	0.921048
ENSG00000162004	16	722582	726954	rs56056221	0.00968921	24.7675	0.0905299	0.921048
ENSG00000053770	14	57268924	57298742	rs6573106	0.000609657	12.7672	0.090668	0.921048
ENSG00000136819	9	129827290	129835863	rs547081363	0.0139894	4.176	0.0906969	0.921048
ENSG00000204389	6	31815543	31817946	rs554854300	0.000125338	11.0943	0.0906977	0.921048
ENSG00000123838	1	207104233	207144972	rs41275378	0.0174144	12.2382	0.0907521	0.921048
ENSG00000101132	20	54208087	54228052	rs488413	0.00294381	21.2058	0.0907873	0.921048
ENSG00000254827	11	2887344	2903575	rs181024796	0.000386977	41.9551	0.0908719	0.921048
ENSG00000075142	7	88205115	88226993	rs12534659	0.00625936	14.1985	0.0909254	0.921048
ENSG00000136463	17	63600882	63608365	rs3752346	0.00553968	21.2531	0.0909599	0.921048
ENSG00000262543	6	138377905	138383486	rs12194889	0.00153459	24.2658	0.0910023	0.921048
ENSG00000198270	12	111931282	112013185	rs535850137	0.00471844	23.027	0.0910512	0.921048
ENSG00000186895	11	69809968	69819416	rs1546095	0.00578096	15.5885	0.0911884	0.921048
ENSG00000122042	13	29764371	29850617	rs7997471	0.0065776	17.0383	0.0912256	0.921048
ENSG00000050820	16	75228181	75268053	rs11641308	0.0157853	26.4127	0.0912338	0.921048
ENSG00000142789	1	22001657	22012542	rs829404	0.00606128	19.3096	0.0912567	0.921048
ENSG00000138768	4	75724577	75814286	rs17247146	0.0068077	21.694	0.0912709	0.921048
ENSG00000278299	17	38057693	38068634	rs3848395	0.00892163	9.61123	0.0912728	0.921048
ENSG00000228856	4	9363129	9364721	rs193048682	0.00376132	18.1142	0.0912921	0.921048
ENSG00000181733	19	8721634	8732160	rs28638180	7.98e-05	40.491	0.091322	0.921048
ENSG00000134532	12	23529504	24562544	rs10842342	7.71e-05	89.2526	0.0913357	0.921048
ENSG00000169925	9	134030305	134068535	rs143816109	0.0202259	14.666	0.0913752	0.921048
ENSG00000213625	1	65420587	65436007	rs4244165	0.00148271	19.8245	0.0913769	0.921048
ENSG00000121621	11	28020619	28108156	rs6484347	0.0108375	8.48514	0.0913783	0.921048
ENSG00000255804	14	22630929	22644352	rs118085312	0.00268021	10.7539	0.0913945	0.921048
ENSG00000276644	13	71437966	71867204	rs803825	0.00728469	38.1482	0.0915393	0.921048
ENSG00000118985	5	95885098	95961851	rs261980	0.0016874	12.471	0.0916227	0.921048
ENSG00000186038	3	184097064	184106995	rs1881973	0.0029004	30.8667	0.0916331	0.921048
ENSG00000282034	16	30704067	30745169	rs11642670	0.0309476	11.5536	0.0916397	0.921048
ENSG00000178952	16	28842411	28846348	rs373648814	0.00261567	14.3617	0.0916428	0.921048
ENSG00000147419	8	27733316	27772653	rs2685405	0.0179669	14.7328	0.0916575	0.921048
ENSG00000161940	17	7023050	7030290	rs4464125	0.00299631	36.0248	0.0917466	0.921048
ENSG00000145388	4	118685392	118715433	rs4834639	0.024712	5.30056	0.0918384	0.921048
ENSG00000153303	6	168053095	168101511	rs1537863	0.000199155	65.2621	0.0921491	0.921048
ENSG00000076248	12	109097597	109110992	rs11114033	0.00342703	9.61127	0.0921698	0.921048
ENSG00000206474	6	29439306	29440977	rs1233487	0.000422222	13.9289	0.0922976	0.921048
ENSG00000117020	1	243488233	243851079	rs12144546	8.99e-05	36.2766	0.0923339	0.921048
ENSG00000289710	1	30576655	30576825	rs10799077	0.0185127	20.0195	0.0923459	0.921048
ENSG00000141736	17	39687914	39730426	rs111219092	0.00154184	10.9423	0.092357	0.921048
ENSG00000176895	11	4903783	4909462	rs840717	0.0112163	18.0258	0.0924303	0.921048
ENSG00000276950	22	23998401	24005453	rs738786	0.000998984	12.304	0.0924563	0.921048
ENSG00000168143	6	54846771	54945099	rs2089017	0.0309459	9.40701	0.0924999	0.921048
ENSG00000160298	21	46300181	46323875	rs9637190	0.00673452	33.4071	0.0925951	0.921048
ENSG00000226430	8	12132417	12134099	rs34536966	0.00437844	4.55976	0.0926724	0.921048
ENSG00000131126	19	43401496	43418597	rs147121284	0.000559311	35.7469	0.0926936	0.921048
ENSG00000204351	6	31959117	31969751	rs543417478	0.000310297	31.7455	0.0927529	0.921048
ENSG00000275778	12	10845849	11171600	rs7297091	0.00608125	36.7546	0.0927541	0.921048
ENSG00000136750	10	26216665	26304558	rs7090883	0.00117696	9.98157	0.0927751	0.921048
ENSG00000165215	7	73768997	73770270	rs2528993	0.00191141	22.954	0.0928215	0.921048
ENSG00000259288	15	40218500	40264890	rs525910	0.00132057	16.4043	0.0928332	0.921048
ENSG00000145839	5	135892246	135895841	rs530854014	0.0246535	9.00854	0.0929201	0.921048
ENSG00000179674	3	160677160	160678448	rs1447626	0.00295094	6.03654	0.0930101	0.921048
ENSG00000160305	21	46458891	46570015	rs11700697	0.00301412	24.202	0.0930302	0.921048
ENSG00000176894	12	132687587	132704985	rs11246985	0.00107728	18.6102	0.0930552	0.921048
ENSG00000186648	14	24052009	24069729	rs146746558	0.000642616	43.3508	0.0931464	0.921048
ENSG00000273167	13	23979700	24321031	rs1008813	0.00392548	37.884	0.0931926	0.921048
ENSG00000219200	17	7012417	7014532	rs4464125	0.00299631	32.3506	0.0932511	0.921048
ENSG00000161939	17	7012635	7017520	rs4464125	0.00299631	32.3506	0.0932511	0.921048
ENSG00000250821	4	55819790	55837489	rs6841800	0.022627	16.2981	0.0933817	0.921048
ENSG00000170442	12	52249300	52309163	rs10876211	0.00711814	28.1931	0.0933962	0.921048
ENSG00000204688	6	29457155	29464328	rs1233487	0.000422222	13.7464	0.0935422	0.921048
ENSG00000283486	9	38540569	38577207	rs10814713	0.00606078	58.9492	0.0936106	0.921048
ENSG00000285772	7	92112159	92179511	rs554670391	0.00286726	16.8431	0.0936123	0.921048
ENSG00000198885	2	96325317	96330517	rs141144557	0.0133594	11.3789	0.0937003	0.921048
ENSG00000173221	5	95751319	95822726	rs261980	0.0016874	18.0768	0.0937053	0.921048
ENSG00000112818	6	46793389	46839778	rs12204763	0.00772497	10.6357	0.093758	0.921048
ENSG00000182379	12	57216794	57226449	rs6581110	0.000901364	13.6098	0.0939152	0.921048
ENSG00000143536	1	152409243	152414263	rs572826571	0.00502695	15.7371	0.0939443	0.921048
ENSG00000123609	2	151270470	151289894	rs6710586	0.00251168	20.1186	0.0940144	0.921048
ENSG00000198464	19	52297169	52325922	rs12975583	0.00550317	11.7204	0.0940165	0.921048
ENSG00000198915	10	43194535	43267065	rs202063612	0.0253582	12.5533	0.0941712	0.921048
ENSG00000114346	3	172750682	172821474	rs143018845	0.00179131	23.5674	0.094183	0.921048
ENSG00000171551	2	232479827	232487834	rs4973448	0.00184591	23.8951	0.0941841	0.921048
ENSG00000197309	11	124183219	124188780	rs10893217	0.0222828	7.62266	0.0942129	0.921048
ENSG00000121898	10	123706207	123940267	rs10887039	0.00355874	39.0993	0.0942355	0.921048
ENSG00000142252	19	45079195	45091518	rs1727740	0.00185066	38.1444	0.0942428	0.921048
ENSG00000034533	3	131013875	131027649	rs369249034	0.015917	11.771	0.094307	0.921048
ENSG00000132514	17	7074537	7080307	rs4464125	0.00299631	27.578	0.094344	0.921048
ENSG00000147642	8	109573978	109691791	rs4604406	0.00718965	15.2102	0.0943599	0.921048
ENSG00000261678	8	144330565	144336482	rs563221573	0.00841662	17.6538	0.094367	0.921048
ENSG00000134779	18	36777647	36829216	rs9304202	0.0094238	7.80741	0.0945153	0.921048
ENSG00000006468	7	13891229	13991425	rs150987728	0.0067758	38.0042	0.0945548	0.921048
ENSG00000124440	19	46297042	46343433	rs2070737	0.0017737	15.5636	0.0945739	0.921048
ENSG00000125898	20	833715	857463	rs4816030	0.00446355	49.9979	0.0945788	0.921048
ENSG00000149328	11	134331874	134378341	rs7128583	0.0108782	35.9306	0.0945921	0.921048
ENSG00000071282	3	8501807	8574668	rs13073488	0.00131586	13.9104	0.0946165	0.921048
ENSG00000196581	1	4654609	4792534	rs3766964	0.00204005	49.6237	0.0947801	0.921048
ENSG00000205116	1	1425871	1430255	rs112415954	1.08e-05	40.1637	0.0947865	0.921048
ENSG00000101400	20	33407957	33443763	rs55845370	0.0031432	5.35834	0.09491	0.921048
ENSG00000126467	19	49739753	49763306	rs354000	0.00685082	12.85	0.0949388	0.921048
ENSG00000001630	7	92084987	92134803	rs554670391	0.00286726	18.7943	0.0949753	0.921048
ENSG00000077312	19	40750637	40765389	rs33933140	0.0184632	16.7453	0.0949984	0.921048
ENSG00000127337	12	69359710	69390870	rs199892067	0.000697165	24.0528	0.0950216	0.921048
ENSG00000063322	19	39391303	39400641	rs10412049	0.00587384	20.7898	0.0950478	0.921048
ENSG00000146070	6	46704201	46735693	rs1410821	0.0206163	6.43665	0.0950612	0.921048
ENSG00000130023	6	169751622	169781600	rs6605551	0.00830159	31.0968	0.095134	0.921048
ENSG00000231887	12	10824960	11171608	rs7297091	0.00608125	37.567	0.0951411	0.921048
ENSG00000124721	6	38715311	39030792	rs7766275	0.0014251	23.3361	0.0951456	0.921048
ENSG00000154188	8	107249482	107498055	rs950036	0.00333881	21.6935	0.0953452	0.921048
ENSG00000148834	10	104235356	104267459	rs10883733	0.0011371	7.46861	0.0954215	0.921048
ENSG00000160678	1	153627926	153632039	rs548555784	0.0144448	17.0953	0.0954261	0.921048
ENSG00000230062	6	46746933	46759506	rs12204763	0.00772497	5.38518	0.0954435	0.921048
ENSG00000166278	6	31897785	31945673	rs375784544	0.000524902	28.6874	0.0954606	0.921048
ENSG00000167525	17	28703197	28711888	rs144313928	0.0152355	9.95047	0.0954751	0.921048
ENSG00000166136	10	100523740	100530000	rs1252316	0.00740998	8.51155	0.0954774	0.921048
ENSG00000147813	8	143574785	143578649	rs118061072	0.00209289	26.3982	0.0954802	0.921048
ENSG00000187479	11	43925342	43943878	rs504327	0.0107891	25.7347	0.0956165	0.921048
ENSG00000173894	17	79778148	79787983	rs147064630	0.0027337	34.786	0.0956389	0.921048
ENSG00000196730	9	87497228	87708634	rs11140810	0.00530115	25.1519	0.0956395	0.921048
ENSG00000188676	8	39934614	40016392	rs2929105	0.00441979	21.0539	0.0956464	0.921048
ENSG00000171428	8	18170477	18223689	rs1495742	0.0413	18.1966	0.0956793	0.921048
ENSG00000109738	4	157076125	157172090	rs74549923	0.00190269	26.8833	0.0957436	0.921048
ENSG00000110925	12	51061205	51083664	rs7977742	0.0203507	5.52209	0.0958711	0.921048
ENSG00000196539	1	248473351	248474307	rs116688691	0.0183333	12.1623	0.0959212	0.921048
ENSG00000234560	11	124026798	124030634	rs7121402	0.0182322	9.21234	0.0959291	0.921048
ENSG00000111536	12	68201349	68225810	rs143537337	0.00549656	21.3134	0.0959969	0.921048
ENSG00000182816	21	30371390	30372271	rs8128020	0.00927865	10.191	0.0960961	0.921048
ENSG00000184226	13	66302834	67230445	rs9528973	2.56e-06	37.3078	0.0961192	0.921048
ENSG00000079557	4	73481745	73504001	rs4530598	0.00873502	9.35485	0.0961856	0.921048
ENSG00000162434	1	64833229	65067754	rs58358185	7.47e-05	32.2354	0.0962265	0.921048
ENSG00000165113	9	83739425	83829516	rs9987634	0.00753928	16.0865	0.096231	0.921048
ENSG00000065357	12	55927319	55954027	rs9737652	0.0147527	22.0214	0.09631	0.921048
ENSG00000168917	3	136818647	136855888	rs57878734	0.00372728	10.542	0.0963335	0.921048
ENSG00000168734	20	44531785	44624247	rs4812983	0.000196492	14.011	0.0963651	0.921048
ENSG00000181649	11	2928273	2929420	rs181024796	0.000386977	36.0408	0.0964005	0.921048
ENSG00000164266	5	147824572	147831671	rs2037997	0.0121184	19.0412	0.0965496	0.921048
ENSG00000188010	2	38875976	38929072	rs150437123	0.0189474	22.4724	0.0965595	0.921048
ENSG00000125245	13	99254732	99261744	rs9556975	0.00400557	29.5909	0.0965728	0.921048
ENSG00000089351	19	34994784	35026471	rs2863307	0.00386104	24.1519	0.0965809	0.921048
ENSG00000183833	3	119703022	119767102	rs7643875	0.0142038	5.10725	0.0965884	0.921048
ENSG00000267157	19	5784005	5785619	rs10561032	0.00635664	44.3987	0.0966317	0.921048
ENSG00000146676	7	44876299	44885530	rs146568078	0.00282201	9.92168	0.0966719	0.921048
ENSG00000117477	1	169394870	169460669	rs6658579	0.0106092	6.08898	0.0967144	0.921048
ENSG00000229453	3	48306842	48333661	rs6442112	0.0202788	5.54574	0.0967476	0.921048
ENSG00000172901	5	115962454	116027619	rs535520550	0.00505951	26.0835	0.0967845	0.921048
ENSG00000198862	21	28928144	28992956	rs62221705	0.00100759	11.3805	0.0970096	0.921048
ENSG00000175745	5	93583222	93594611	rs7356539	0.0118495	9.60023	0.0970835	0.921048
ENSG00000178163	4	10439880	10457426	rs6447985	0.00617498	11.3646	0.0970998	0.921048
ENSG00000204392	6	31797396	31806966	rs554854300	0.000125338	11.3829	0.0971132	0.921048
ENSG00000154556	4	185585444	185956652	rs61136607	0.000517609	81.9974	0.0972298	0.921048
ENSG00000142513	19	50790415	50795219	rs113746049	0.00311412	23.3814	0.0973187	0.921048
ENSG00000072401	10	58334979	58370751	rs72804905	0.0105271	16.358	0.0973369	0.921048
ENSG00000177084	12	132623753	132687376	rs11246985	0.00107728	30.3335	0.0973671	0.921048
ENSG00000198113	9	137277726	137282641	rs117593068	0.0169472	34.2292	0.0974108	0.921048
ENSG00000104886	19	2230084	2237704	rs117881643	0.00706168	32.6422	0.0974238	0.921048
ENSG00000142511	19	50770464	50771732	rs113746049	0.00311412	20.1627	0.0974718	0.921048
ENSG00000177469	17	42402449	42423256	rs555414258	0.00757924	16.1385	0.0974975	0.921048
ENSG00000270882	1	149832657	149839767	rs115021769	0.0295876	28.9158	0.0976741	0.921048
ENSG00000105852	7	95359872	95396375	rs4729205	0.0132246	10.04	0.0978137	0.921048
ENSG00000163666	3	57197838	57227606	rs11130575	0.0210945	9.52393	0.09785	0.921048
ENSG00000184478	11	5938751	5951347	rs10838907	0.00190399	7.34221	0.0978731	0.921048
ENSG00000198283	11	58506807	58508105	rs201546795	0.0127477	18.348	0.0979031	0.921048
ENSG00000171209	4	70238382	70251474	rs56024817	0.00282525	22.0367	0.0979239	0.921048
ENSG00000157734	15	64151715	64157481	rs10152714	0.000370658	10.4376	0.0979557	0.921048
ENSG00000150477	18	36829106	37232172	rs548759258	0.00280066	22.7654	0.0979606	0.921048
ENSG00000096968	9	4984390	5129948	rs7027180	0.000606994	9.09354	0.0979902	0.921048
ENSG00000104951	19	49889654	49929539	rs7259560	0.0132573	26.0741	0.0980095	0.921048
ENSG00000050405	12	50175788	50283520	rs147072550	0.00804474	33.1971	0.0981875	0.921048
ENSG00000179912	12	57253762	57431043	rs6581110	0.000901364	19.9116	0.0981924	0.921048
ENSG00000164411	6	87282980	87329278	rs567379059	0.0088951	17.8425	0.098195	0.921048
ENSG00000213024	19	49906825	49929763	rs7259560	0.0132573	25.2146	0.098423	0.921048
ENSG00000184007	1	31906421	31944856	rs141375854	0.00309602	14.2039	0.0984484	0.921048
ENSG00000187959	17	73248449	73262352	rs9892812	0.00367441	19.9373	0.0984576	0.921048
ENSG00000104499	8	142834247	142916506	rs142726194	0.00485467	43.8946	0.0984816	0.921048
ENSG00000136937	9	97633668	97673748	rs62579888	0.00653274	8.1821	0.0985768	0.921048
ENSG00000118557	16	72112157	72176878	rs10400963	0.00541851	7.34088	0.0986212	0.921048
ENSG00000143520	1	152348735	152360006	rs572826571	0.00502695	18.079	0.0986215	0.921048
ENSG00000221826	19	42721638	42740481	rs2075088	0.0234741	24.0536	0.0986622	0.921048
ENSG00000263465	11	95066919	95071225	rs498018	0.0158433	10.7804	0.0988447	0.921048
ENSG00000164626	6	39188971	39229475	rs2758907	0.000904435	14.6595	0.0989341	0.921048
ENSG00000243649	6	31945650	31952084	rs375784544	0.000524902	28.9563	0.0989426	0.921048
ENSG00000285508	20	10413520	10431922	rs911525	0.000853915	10.0913	0.0990041	0.921048
ENSG00000141161	17	35147817	35189345	rs295849	0.00217093	28.033	0.0990647	0.921048
ENSG00000121753	1	31727117	31764893	rs116155334	0.0047682	12.1477	0.0990963	0.921048
ENSG00000125864	20	17493905	17569220	rs2328179	0.000629986	27.4259	0.0991363	0.921048
ENSG00000167208	16	50666300	50681353	rs12919875	0.00342244	14.2045	0.099139	0.921048
ENSG00000198625	1	204516379	204558120	rs56200417	0.00370821	5.0517	0.0992129	0.921048
ENSG00000170502	4	87422573	87459455	rs28818817	0.0320632	4.38842	0.0992142	0.921048
ENSG00000204694	6	29425504	29457071	rs1233487	0.000422222	13.696	0.099343	0.921048
ENSG00000158109	1	3625015	3630127	rs2224718	0.0045039	50.034	0.0994164	0.921048
ENSG00000232264	4	9325165	9326757	rs193048682	0.00376132	12.0938	0.0994992	0.921048
ENSG00000127616	19	10960932	11079426	rs200133052	0.000280951	6.07974	0.0995432	0.921048
ENSG00000198435	9	137299631	137302271	rs4842196	0.011971	39.4217	0.0995544	0.921048
ENSG00000182149	16	71845996	71931199	rs59709630	0.00754035	9.10389	0.0995686	0.921048
ENSG00000105492	19	51517819	51531856	rs1722560	0.00375395	33.0513	0.0996656	0.921048
ENSG00000204397	11	105041326	105101431	rs12279060	0.0130793	8.74833	0.09967	0.921048
ENSG00000198398	3	190428655	190449901	rs35335747	0.0111916	20.7391	0.0996865	0.921048
ENSG00000168826	4	4290251	4321786	rs11723339	0.000912079	18.9007	0.0998756	0.921048
ENSG00000185344	12	123712353	123761755	rs149431137	0.00284162	30.176	0.0999882	0.921048
ENSG00000173575	15	92900189	93027996	rs4989275	0.00204032	34.0626	0.1	0.921048
ENSG00000136842	9	97501180	97601743	rs62578970	0.00711729	10.5697	0.10013	0.921048
ENSG00000119599	14	72926377	72959703	rs141326132	0.00429245	34.6427	0.100163	0.921048
ENSG00000101557	18	158383	214629	rs57603700	0.00935158	23.0607	0.100163	0.921048
ENSG00000271447	17	35756249	35795707	rs853230	0.0103545	20.3729	0.100209	0.921048
ENSG00000164764	8	73064543	73124088	rs13251180	0.00860397	8.58668	0.100301	0.921048
ENSG00000143252	1	161314381	161363206	rs6702875	0.013253	25.9798	0.100329	0.921048
ENSG00000174989	12	116910950	117031148	rs10735092	0.0064004	39.8262	0.100357	0.921048
ENSG00000078687	17	77958703	78108822	rs77434516	0.000757797	60.3577	0.100559	0.921048
ENSG00000010270	7	38178245	38230670	rs9918503	0.014855	18.6336	0.100578	0.921048
ENSG00000214357	5	172641263	172691540	rs76519209	0.00308592	42.2516	0.100618	0.921048
ENSG00000167785	19	8806170	8832314	rs28638180	7.98e-05	53.9	0.100636	0.921048
ENSG00000221937	7	143222037	143223079	rs7801889	0.0490075	23.5691	0.100666	0.921048
[truncated: 16,810 more rows]

## Sheet: Table S4
Table S4. The results of Transcriptome-wide association study
Gene	GTExv8.EUR.Artery_Aorta	GTExv8.EUR.Artery_Coronary	GTExv8.EUR.Artery_Tibial	sCCA1	sCCA2	sCCA3	P_value	FDR
ENSG00000147883.10	1.69e-25	NA	NA	0.30592	5.42e-23	0.0022	6.74e-25	1.59e-20
ENSG00000112137.17	4.62e-13	3.03e-18	3.03e-18	NA	NA	NA	4.54e-18	5.36e-14
ENSG00000136378.14	3.52e-08	2.2e-08	1.95e-07	1.98e-08	0.00361	0.050144	4.63e-08	0.00036435
ENSG00000112214.10	1.38e-07	0.669	1.44e-06	0.00149	0.96265	NA	6.3e-07	0.00371826
ENSG00000014123.9	0.0011	5.78e-06	7.55e-06	1.38e-07	0.28221	0.04152	7.94e-07	0.00374895
ENSG00000185787.14	4.38e-07	0.324	4.97e-07	1.72e-06	0.77737	0.151516	1.23e-06	0.00483964
ENSG00000243711.1	1.96e-06	NA	NA	NA	NA	NA	1.96e-06	0.00661024
ENSG00000170962.12	0.000221	5.66e-07	0.266662	2.78e-05	0.57546	0.46304	3.32e-06	0.00979732
ENSG00000230565.1	NA	0.636	0.859	0.478065	2.5e-06	0.186866	1.25e-05	0.0327889
ENSG00000254987.1	7.12e-06	0.892	NA	NA	NA	NA	1.42e-05	0.0335234
ENSG00000252355.1	2.45e-05	NA	NA	NA	NA	NA	2.45e-05	0.0525815
ENSG00000026025.15	7.59e-06	NA	0.00108	0.005152	0.908	0.05806	3.76e-05	0.0739717
ENSG00000107611.14	0.00102	3.31e-05	3.31e-05	NA	NA	NA	4.89e-05	0.0888024
ENSG00000283175.1	2.92e-05	0.000215	0.596099	NA	NA	NA	7.71e-05	0.116204
ENSG00000188316.13	0.00709	NA	4e-05	NA	NA	NA	7.96e-05	0.116204
ENSG00000146674.14	1.52e-05	0.08629	0.00573	0.000153	0.002407	0.018048	8.22e-05	0.116204
ENSG00000107614.21	4.69e-05	5.52e-05	3.99e-05	0.000586	0.000301	0.001031	8.51e-05	0.116204
ENSG00000277402.1	6.81e-05	9.61e-05	0.000114	NA	NA	NA	8.86e-05	0.116204
ENSG00000080644.15	0.359	4.8e-05	NA	NA	NA	NA	9.6e-05	0.119283
ENSG00000163638.13	3.57e-05	0.942417	0.015065	NA	NA	NA	0.000106912	0.126199
ENSG00000224837.1	NA	NA	0.000122	NA	NA	NA	0.000122	0.137151
ENSG00000236841.7	0.002908	7.75e-05	NA	NA	NA	NA	0.000150976	0.162011
ENSG00000163923.9	0.154	0.18158	0.40491	0.02105	2.92e-05	0.69846	0.000174909	0.179387
ENSG00000070366.13	0.000169	NA	7.69e-05	0.000115	0.995	0.43749	0.000182366	0.179387
ENSG00000203727.3	0.008	0.605	8.06e-05	NA	NA	NA	0.000239409	0.224175
ENSG00000262333.1	0.000862	NA	0.000926	0.945224	5.77e-05	0.482347	0.000255714	0.224175
ENSG00000147889.17	0.0284	0.000839	0.002511	0.92099	NA	5.59e-05	0.000256385	0.224175
ENSG00000278126.1	0.02848	0.449244	0.000104	0.000637	0.000132	0.000325	0.000274305	0.231278
ENSG00000145979.17	0.889	0.829	5.41e-05	0.99	0.74122	0.4826	0.000326662	0.265925
ENSG00000250479.8	0.000828	NA	0.0475	0.002293	0.000948	8.45e-05	0.000343551	0.267875
ENSG00000166855.9	7.11e-05	0.0158	NA	0.019	0.02662	0.760474	0.00035175	0.267875
ENSG00000237352.3	0.000127	0.01343	0.015253	NA	NA	NA	0.000374347	0.276174
ENSG00000068724.15	NA	NA	0.895882	0.368161	0.000137	NA	0.000411444	0.294345
ENSG00000164082.14	0.000167	0.002918	0.001347	NA	NA	NA	0.000424142	0.294504
ENSG00000104899.7	0.00088	0.000387	0.000636	0.000328	0.000307	0.000582	0.000450552	0.303904
ENSG00000141437.8	0.000469	NA	NA	NA	NA	NA	0.000469	0.30756
ENSG00000138152.8	0.00028	0.000729	0.000934	NA	NA	NA	0.00049885	0.318293
ENSG00000263818.5	NA	0.00028	0.187	NA	NA	NA	0.000559261	0.345693
ENSG00000264801.1	0.000309	0.003808	0.00057	NA	NA	NA	0.000571078	0.345693
ENSG00000281195.1	0.845145	0.000166	0.988297	0.000285	0.095651	0.05111	0.000633508	0.35553
ENSG00000279161.1	0.000319	NA	0.458036	NA	NA	NA	0.000637915	0.35553
ENSG00000171428.13	NA	0.93031	0.16205	0.92764	0.82806	0.000128	0.000642244	0.35553
ENSG00000127241.16	0.000215	0.60783	0.94299	NA	NA	NA	0.000647569	0.35553
ENSG00000237788.1	0.000702	0.000702	NA	NA	NA	NA	0.000702	0.368359
ENSG00000113240.12	0.00175	0.132356	0.00311	0.000232	0.356637	0.0003	0.000702142	0.368359
ENSG00000254093.8	0.463566	0.01816	0.01257	0.81603	0.16592	0.000125	0.000737504	0.3785
ENSG00000110066.14	0.749	0.000408	NA	NA	NA	NA	0.000817039	0.389978
ENSG00000155229.20	0.768	0.2	0.968	0.001825	0.00183	0.000162	0.000829085	0.389978
ENSG00000124257.6	0.025003	0.200393	0.636696	0.000614	0.000187	0.0054	0.000832844	0.389978
ENSG00000237949.1	0.833	0.000281	0.032	NA	NA	NA	0.00083695	0.389978
ENSG00000251532.1	0.01409	0.000301	0.00823	NA	NA	NA	0.000853565	0.389978
ENSG00000258100.1	NA	0.000443	0.014076	NA	NA	NA	0.000858982	0.389978
ENSG00000179151.11	0.337	0.000229	0.0936	0.0107	NA	NA	0.000894377	0.392654
ENSG00000158186.12	0.000726	0.011087	0.000534	NA	NA	NA	0.000898141	0.392654
ENSG00000231652.2	0.162	0.000318	0.00847	NA	NA	NA	0.0009179	0.393996
ENSG00000254343.2	0.000521	0.32471	NA	NA	NA	NA	0.00104095	0.431352
ENSG00000103187.7	0.00058	NA	0.005096	NA	NA	NA	0.00104147	0.431352
ENSG00000125864.13	NA	NA	0.001083	NA	NA	NA	0.001083	0.440818
ENSG00000182752.9	NA	0.000558	0.30925	NA	NA	NA	0.00111466	0.446016
ENSG00000110852.4	NA	NA	0.477269	0.365779	0.93574	0.000302	0.00121302	0.448278
ENSG00000086730.16	0.473	NA	0.13231	0.758735	0.000251	0.350824	0.00125322	0.448278
ENSG00000153339.13	0.00048	0.78378	0.00048	0.00166	0.4793	0.472615	0.001259	0.448278
ENSG00000204439.3	NA	NA	0.000321	0.46168	0.039959	0.2586	0.00127246	0.448278
ENSG00000260139.6	0.45	NA	0.000639	NA	NA	NA	0.00127759	0.448278
ENSG00000167685.14	NA	NA	0.000336	0.24442	0.030382	0.013283	0.00129554	0.448278
ENSG00000163682.15	0.00125	0.00116	0.00116	0.0015	0.0016	0.00142	0.00132742	0.448278
ENSG00000224609.6	0.001841	0.00154	0.000952	NA	NA	NA	0.00133752	0.448278
ENSG00000281831.1	0.000628	0.00658	0.00217	NA	NA	NA	0.00136045	0.448278
ENSG00000178802.17	0.000335	0.167	0.00555	0.00198	0.00236	0.003355	0.00136441	0.448278
ENSG00000177374.12	NA	0.061328	0.721	0.752662	0.312	0.000278	0.00138522	0.448278
ENSG00000060982.14	0.89231	0.339473	0.006275	0.0953	0.922234	0.000241	0.00139563	0.448278
ENSG00000260589.1	0.891	0.128	0.000278	0.307993	0.378	0.001558	0.00141476	0.448278
ENSG00000101417.11	0.029273	0.045439	0.000245	0.039705	0.719461	0.24333	0.00144116	0.448278
ENSG00000224389.8	0.00312	0.141	0.000928	0.06146	0.000402	0.004	0.00144288	0.448278
ENSG00000158825.5	0.000459	0.23075	0.012401	0.002351	0.000974	0.00318	0.00148909	0.448278
ENSG00000258512.1	NA	0.001503	NA	NA	NA	NA	0.001503	0.448278
ENSG00000182405.5	0.471	0.835	0.306	0.14	0.08383	0.000256	0.00153	0.448278
ENSG00000104936.17	0.000823	0.003187	0.000471	0.006523	0.024477	0.017968	0.00153781	0.448278
ENSG00000205482.9	0.0144	0.03875	0.01056	0.003493	0.000307	0.007971	0.00155489	0.448278
ENSG00000163219.11	0.000267	0.592	0.0818	0.121615	0.879965	0.33174	0.00159655	0.448278
ENSG00000245571.6	NA	0.118	0.840889	0.274	0.000323	0.96194	0.00162608	0.448278
ENSG00000232470.1	NA	0.00163	NA	NA	NA	NA	0.00163	0.448278
ENSG00000206120.11	0.264	0.000821	NA	NA	NA	NA	0.00163812	0.448278
ENSG00000132326.11	NA	NA	0.000816	NA	NA	0.95549	0.00166226	0.448278
ENSG00000178718.6	0.000694	0.00182	0.00249	0.00249	0.00249	0.002494	0.00166845	0.448278
ENSG00000178741.11	NA	NA	0.521	0.00119	0.2512	0.000675	0.00172062	0.448278
ENSG00000226979.8	NA	0.905	0.307542	0.37531	0.000348	0.906	0.00175038	0.448278
ENSG00000269901.1	NA	0.53094	0.000878	NA	NA	NA	0.00175646	0.448278
ENSG00000271970.1	0.458	0.00449	0.000689	NA	NA	NA	0.00179156	0.448278
ENSG00000104879.4	NA	NA	0.402522	0.00045	0.294981	0.210735	0.00179402	0.448278
ENSG00000267265.5	0.001071	0.003455	0.000631	0.004505	0.022293	0.004717	0.00182555	0.448278
ENSG00000187792.4	NA	NA	0.02299	0.000468	0.632041	0.0865	0.00182641	0.448278
ENSG00000188002.10	0.00237	0.003802	0.00188	0.001471	0.001353	0.00157	0.00183334	0.448278
ENSG00000112218.8	0.000609	0.694	0.856	NA	NA	NA	0.00183666	0.448278
ENSG00000196415.9	NA	0.001838	NA	NA	NA	NA	0.001838	0.448278
ENSG00000265692.1	0.000939	0.273492	NA	NA	NA	NA	0.00187322	0.448278
ENSG00000099810.18	0.000659	0.020804	0.005115	0.0012	0.00328	0.00336	0.00187689	0.448278
ENSG00000229298.1	0.991	0.273942	0.000589	NA	NA	NA	0.00188747	0.448278
ENSG00000250012.1	0.113	0.000727	0.005379	NA	NA	NA	0.00191095	0.448278
ENSG00000263823.1	NA	0.71397	NA	0.00048	0.7801	0.495257	0.00192576	0.448278
ENSG00000223813.2	0.000781	0.45169	0.00377	NA	NA	NA	0.00194031	0.448278
ENSG00000139131.12	0.27951	NA	0.395989	0.000394	0.120278	0.166443	0.00195684	0.448278
ENSG00000136352.17	0.001974	NA	NA	NA	NA	NA	0.001974	0.448278
ENSG00000124226.10	0.000702	0.004375	0.001107	0.004347	0.006001	0.01173	0.00197479	0.448278
ENSG00000240498.6	0.723	NA	0.001016	NA	NA	NA	0.00203746	0.458099
ENSG00000118200.14	0.299507	0.03875	0.001378	0.00118	0.000814	0.640891	0.00212152	0.472499
ENSG00000272506.1	0.00109	NA	0.247975	NA	NA	NA	0.00217244	0.479317
ENSG00000066739.11	0.0792	0.000374	0.19438	0.09966	0.63727	0.05005	0.00220688	0.482408
ENSG00000233237.6	0.000755	0.716	0.0851	NA	NA	NA	0.00224979	0.48467
ENSG00000178301.3	0.00162	0.00424	0.001049	0.00219	0.026928	0.00291	0.00226951	0.48467
ENSG00000167751.12	NA	NA	0.002326	NA	NA	NA	0.002326	0.48467
ENSG00000233396.7	0.000774	0.97659	0.026196	NA	NA	NA	0.00233017	0.48467
ENSG00000179284.5	NA	NA	0.002362	NA	NA	NA	0.002362	0.48467
ENSG00000228695.10	0.0028	0.00128	0.008285	NA	NA	NA	0.0023827	0.48467
ENSG00000049541.10	NA	0.83677	0.03655	0.135794	0.003684	0.000559	0.00239355	0.48467
ENSG00000165953.9	0.001197	0.555436	NA	NA	NA	NA	0.00239555	0.48467
ENSG00000161405.16	0.002402	NA	NA	NA	NA	NA	0.002402	0.48467
ENSG00000165730.14	0.00241	0.00247	0.00247	NA	NA	NA	0.00244967	0.4901
ENSG00000242349.5	0.003438	0.00454	0.004283	0.002314	0.001032	0.00396	0.00250181	0.496325
ENSG00000111142.13	0.75418	0.890758	0.700532	0.056018	0.144615	0.000423	0.00252748	0.49724
ENSG00000277288.3	0.762	0.000855	0.617	NA	NA	NA	0.00257507	0.499404
ENSG00000171055.14	0.068479	0.316	0.000876	NA	NA	NA	0.00259067	0.499404
ENSG00000260025.1	0.000876	0.268	0.320438	NA	NA	NA	0.00261696	0.499404
ENSG00000131143.8	0.70452	NA	NA	0.000759	0.00501	0.18485	0.00263231	0.499404
ENSG00000279254.1	0.00113	0.0109	0.003023	0.002561	0.004515	0.00286	0.00264425	0.499404
ENSG00000270095.1	0.51439	0.001363	NA	NA	NA	NA	0.00272648	0.504627
ENSG00000175348.10	0.288	0.794	0.000462	0.112	0.074215	0.22616	0.00274185	0.504627
ENSG00000168781.21	0.00882	NA	0.000629	0.0117	0.08384	0.768008	0.00278275	0.504627
ENSG00000225302.2	0.0035	0.00226	0.00287	NA	NA	NA	0.00278649	0.504627
ENSG00000130173.13	0.239448	0.000942	0.50672	NA	NA	NA	0.0028172	0.504627
ENSG00000141258.12	0.015466	NA	0.000859	0.003159	0.00572	0.018977	0.00282043	0.504627
ENSG00000171320.14	0.001448	NA	0.05437	NA	NA	NA	0.00282153	0.504627
ENSG00000140497.16	0.346	0.00249	0.00346	0.000897	0.00433	0.014797	0.00284954	0.505805
ENSG00000263345.1	0.026655	0.055297	0.00213	0.000796	0.259	0.003869	0.00293748	0.512692
ENSG00000165757.8	0.00212	NA	0.0048	NA	NA	NA	0.00294106	0.512692
ENSG00000134532.15	0.3102	0.000985	0.781153	NA	NA	NA	0.00295986	0.512692
ENSG00000188343.12	0.000601	0.59469	NA	0.04543	0.81095	0.463076	0.00297521	0.512692
ENSG00000189320.8	0.387	0.00153	NA	NA	NA	NA	0.00305449	0.51583
ENSG00000164406.7	0.47548	NA	0.00256	0.000812	0.418647	0.08599	0.00305885	0.51583
ENSG00000182704.7	0.0302	0.0542	0.000558	0.00922	0.089416	0.62762	0.00305897	0.51583
ENSG00000116678.19	0.638446	0.43402	0.83042	0.05538	0.000523	0.227326	0.00311288	0.517302
ENSG00000159164.9	0.001879	0.00503	0.004766	0.002166	0.003152	0.005028	0.00312722	0.517302
ENSG00000120451.10	0.0014	0.00313	0.006017	0.0043	0.136848	0.00212	0.00313958	0.517302
ENSG00000150938.9	0.035684	0.0283	0.001135	NA	NA	NA	0.00317718	0.517302
ENSG00000277987.1	0.00108	0.0713	0.901	NA	NA	NA	0.00322591	0.517302
ENSG00000164742.14	0.00335	0.00158	0.68501	NA	NA	NA	0.00322799	0.517302
ENSG00000232615.4	0.00324	0.003243	0.00324	NA	NA	NA	0.003241	0.517302
ENSG00000197629.5	NA	NA	0.003243	NA	NA	NA	0.003243	0.517302
ENSG00000259318.1	0.003155	0.003155	0.00381	NA	NA	NA	0.00334679	0.52415
ENSG00000267122.1	NA	0.003349	NA	NA	NA	NA	0.003349	0.52415
ENSG00000198848.12	0.0025	0.00354	0.003279	0.002032	0.03918	0.00408	0.00342839	0.52415
ENSG00000234617.1	NA	0.39157	0.001738	NA	NA	NA	0.00346918	0.52415
ENSG00000074201.8	0.0206	0.585	0.001761	0.00181	0.005838	0.00257	0.00347144	0.52415
ENSG00000258666.1	0.000726	NA	0.17206	0.22744	0.28068	0.02224	0.00348724	0.52415
ENSG00000172590.18	0.000839	NA	0.0519	0.0111	0.01659	0.33715	0.00366814	0.52415
ENSG00000169375.15	0.28	0.00124	NA	0.118	NA	NA	0.00367123	0.52415
ENSG00000265491.4	NA	0.25892	0.934917	0.046086	0.289166	0.000741	0.00367268	0.52415
ENSG00000084112.14	0.0079	0.320392	NA	0.050673	0.000835	0.245952	0.00370646	0.52415
ENSG00000241782.1	0.00166	0.217	0.004947	NA	NA	NA	0.00371086	0.52415
ENSG00000169740.13	NA	NA	NA	0.003718	NA	NA	0.003718	0.52415
ENSG00000261121.1	NA	0.00372	NA	NA	NA	NA	0.00372	0.52415
ENSG00000196636.7	0.00157	0.00566	0.87667	NA	NA	NA	0.00372238	0.52415
ENSG00000196542.8	0.0285	0.001331	0.068868	NA	NA	NA	0.00374703	0.52415
ENSG00000164749.11	0.003758	NA	NA	NA	NA	NA	0.003758	0.52415
ENSG00000151422.12	0.01061	0.061305	0.0113	0.00702	0.000833	0.02197	0.00378022	0.52415
ENSG00000140465.13	0.00223	0.00113	0.0162	0.00658	0.26784	0.036916	0.00380504	0.52415
ENSG00000271984.1	NA	0.105801	0.847165	0.001145	0.030193	0.00248	0.00380886	0.52415
ENSG00000117020.16	0.555641	0.03077	NA	0.000806	0.110761	0.079422	0.00386522	0.52415
ENSG00000174827.13	0.467787	NA	0.000776	0.289142	0.572885	0.391063	0.00387034	0.52415
ENSG00000140853.15	0.39666	NA	0.00076	0.922126	0.18313	0.94489	0.00387235	0.52415
ENSG00000131148.8	0.00193	NA	0.775319	0.001571	0.00727	0.30114	0.00387347	0.52415
ENSG00000172432.18	0.00877	0.258	NA	0.000843	0.93176	0.39213	0.00387608	0.52415
ENSG00000241007.1	NA	NA	0.00388	NA	NA	NA	0.00388	0.52415
ENSG00000146830.9	0.0036	0.00274	0.01797	0.00242	0.008088	0.003218	0.00388109	0.52415
ENSG00000115486.11	0.002709	0.0255	0.006766	0.002746	0.003284	0.00313	0.00388539	0.52415
ENSG00000257038.1	0.0136	0.352	0.001446	NA	NA	NA	0.00391309	0.524805
ENSG00000106211.8	NA	NA	0.2481	0.098634	0.874754	0.000989	0.00393471	0.524805
ENSG00000236670.1	0.030944	NA	0.5522	0.000832	0.045222	0.683	0.00398848	0.527834
ENSG00000204435.13	0.112	NA	0.004525	0.06174	0.001034	0.0324	0.00402101	0.527834
ENSG00000187498.14	0.25384	NA	0.000815	0.45928	0.63592	0.12829	0.00404378	0.527834
ENSG00000198740.8	0.008149	0.000835	0.0103	0.016984	0.949	0.038527	0.00404685	0.527834
ENSG00000198794.11	0.00463	0.00969	0.000907	0.0274	0.14206	0.113081	0.0040728	0.5283
ENSG00000149634.4	0.043695	0.065284	0.275603	0.123084	0.000704	0.8215	0.00409902	0.52877
ENSG00000077157.21	0.012436	0.16498	0.003241	0.00096	0.212382	0.062742	0.00412122	0.52877
ENSG00000198944.5	0.00209	NA	0.28181	NA	NA	NA	0.0041575	0.530542
ENSG00000175387.15	0.013741	0.0819	0.0127	0.03036	0.0137	0.000877	0.00425687	0.540302
ENSG00000279689.1	0.00396	0.488	0.00115	0.268007	0.429	NA	0.00444136	0.557732
ENSG00000258302.2	0.00662	0.077307	0.034682	0.002895	0.001733	0.004238	0.00444145	0.557732
ENSG00000248265.1	0.00294	0.002939	0.92246	NA	NA	NA	0.00449255	0.561165
ENSG00000276101.1	NA	0.000902	0.196	0.931136	0.447	0.915054	0.004596	0.569018
ENSG00000126775.8	0.221848	NA	0.00362	0.01605	0.00316	0.00234	0.00460363	0.569018
ENSG00000187164.19	0.00619	0.00225	0.0076	0.00235	0.0149	0.015417	0.00463315	0.569685
ENSG00000213212.3	0.00553	NA	0.004126	NA	NA	NA	0.00472593	0.576126
ENSG00000167916.4	0.009346	NA	0.00317	NA	NA	NA	0.00473434	0.576126
ENSG00000152404.15	0.03	0.0117	0.006216	0.0053	0.00303	0.00218	0.00477324	0.57788
ENSG00000167637.16	0.003447	NA	0.004002	0.002699	0.423692	0.008198	0.00483906	0.578794
ENSG00000273342.1	0.619836	0.22756	0.00163	NA	NA	NA	0.00487079	0.578794
ENSG00000152642.10	0.119	0.253676	0.214497	0.21925	0.00082	0.87012	0.00487343	0.578794
ENSG00000256616.3	0.044994	0.00171	0.11933	NA	NA	NA	0.00487885	0.578794
ENSG00000237061.1	0.003301	0.0051	0.00913	NA	NA	NA	0.00492986	0.58192
ENSG00000106665.15	0.00139	0.0029	0.01784	0.043028	0.029189	0.708766	0.00510561	0.588287
ENSG00000077616.10	0.793	0.00085	0.364143	0.517	0.539874	0.62726	0.00511956	0.588287
ENSG00000164404.8	0.00412	0.009483	0.00614	0.006957	0.014858	0.00226	0.00515235	0.588287
ENSG00000244227.6	NA	0.005212	NA	NA	NA	NA	0.005212	0.588287
ENSG00000213214.4	0.00536	0.00536	0.00506	NA	NA	NA	0.00525612	0.588287
ENSG00000272578.5	0.003668	0.02576	0.00678	0.003679	0.005476	0.00445	0.00527228	0.588287
ENSG00000154217.14	0.0627	NA	0.0403	0.102574	0.726	0.001112	0.00528264	0.588287
ENSG00000188994.12	0.00126	NA	0.941	0.013	0.01125	0.70962	0.00531756	0.588287
ENSG00000078579.8	0.001818	0.50831	0.07249	NA	NA	NA	0.00532316	0.588287
ENSG00000139874.5	0.001785	0.413737	0.3865	NA	NA	NA	0.0053351	0.588287
ENSG00000272750.1	0.006497	0.00489	0.0049	0.005359	0.004888	0.006266	0.00538952	0.588287
ENSG00000234215.2	NA	0.05576	0.00284	NA	NA	NA	0.00540703	0.588287
ENSG00000230257.2	0.319	NA	0.00272	NA	NA	NA	0.00541007	0.588287
ENSG00000099991.17	0.260164	0.29681	0.67454	0.17663	0.84132	0.000905	0.00541647	0.588287
ENSG00000124155.17	NA	0.19446	0.642611	0.020373	0.001336	0.00825	0.00542437	0.588287
ENSG00000022556.15	0.002258	0.027271	0.013781	NA	NA	NA	0.00543465	0.588287
ENSG00000226887.7	0.00545	NA	NA	NA	NA	NA	0.00545	0.588287
ENSG00000183011.13	0.003188	NA	0.00341	0.035208	0.0222	0.004217	0.00545031	0.588287
ENSG00000134900.11	0.92113	0.26776	NA	0.60919	0.00108	0.55562	0.00546612	0.588287
ENSG00000100150.16	0.050137	0.72373	0.00574	0.001858	0.175103	0.00278	0.00548217	0.588287
ENSG00000276744.1	0.0622	0.389	NA	0.223	0.00113	0.488906	0.00551942	0.589521
ENSG00000140474.12	0.00598	0.0189	0.00592	0.00521	0.00233	0.013848	0.00554361	0.589521
ENSG00000152402.10	0.00186	0.605	0.433331	NA	NA	NA	0.00558373	0.591124
ENSG00000279880.1	0.807289	0.001112	NA	0.750773	0.455	0.620608	0.00561249	0.591517
ENSG00000132517.14	0.005765	NA	NA	NA	NA	NA	0.005765	0.599035
ENSG00000135443.8	0.68571	0.002871	NA	NA	NA	NA	0.00577591	0.599035
ENSG00000271976.1	0.00512	NA	0.054	0.77389	0.00151	0.87202	0.00578077	0.599035
ENSG00000158470.5	0.007893	0.001447	0.73121	0.547723	0.538137	0.00452	0.00579462	0.599035
ENSG00000161180.10	0.003491	0.05719	0.003	0.004647	0.016657	0.00875	0.0058446	0.599035
ENSG00000158220.13	0.00236	0.11337	0.012537	NA	NA	NA	0.00585999	0.599035
ENSG00000226525.5	NA	NA	NA	0.30131	0.20992	0.00198	0.00586606	0.599035
ENSG00000260103.2	0.727	0.467	0.522	0.467	0.12485	0.000987	0.00589045	0.599035
ENSG00000009830.11	0.015425	0.406705	0.04361	0.00587	0.00373	0.00205	0.0059122	0.599035
ENSG00000159496.14	NA	0.41157	0.00377	0.001858	0.179024	0.0844	0.00609016	0.608949
ENSG00000269388.1	0.22014	NA	0.430945	0.239742	0.610258	0.00123	0.00609899	0.608949
ENSG00000124688.13	NA	0.27	0.00122	0.167	0.11456	0.95516	0.00614128	0.608949
ENSG00000258768.2	0.007637	0.014027	0.00143	0.13964	0.02862	0.04402	0.00621315	0.608949
ENSG00000256287.1	0.01987	0.117186	0.002386	NA	NA	NA	0.00628178	0.608949
ENSG00000166033.11	0.566	0.0509	0.00114	0.189204	0.0252	0.069875	0.00628628	0.608949
ENSG00000124374.8	0.00597	0.351	0.004518	0.001816	0.441858	0.09468	0.0063025	0.608949
ENSG00000247240.7	0.318	NA	0.00318	NA	NA	NA	0.00631875	0.608949
ENSG00000214650.2	0.12055	0.001363	0.031477	0.145454	0.173848	NA	0.00637028	0.608949
ENSG00000223745.7	0.006592	NA	0.009752	0.008479	0.003961	0.006362	0.00639538	0.608949
ENSG00000232442.1	0.001333	NA	0.628457	0.182535	0.057014	0.23047	0.00645397	0.608949
ENSG00000278965.1	0.00607	0.007523	0.00607	NA	NA	NA	0.00648769	0.608949
ENSG00000177096.8	NA	0.00133	0.14948	0.748515	0.219506	0.193	0.00654964	0.608949
ENSG00000272031.2	0.267042	0.00615	0.684379	0.049716	0.001368	0.513322	0.00656249	0.608949
ENSG00000077152.9	0.528271	NA	0.003286	NA	NA	NA	0.00657735	0.608949
ENSG00000157445.14	0.54	NA	0.003291	NA	NA	NA	0.0065899	0.608949
ENSG00000253368.3	0.00448	NA	0.012594	NA	NA	NA	0.00660929	0.608949
ENSG00000049245.12	0.009263	0.00568	0.064858	0.015046	0.002079	0.017829	0.00664646	0.608949
ENSG00000150760.12	NA	0.0014	0.0523	0.439493	0.0972	0.458605	0.00671753	0.608949
ENSG00000116793.15	0.15624	0.00938	0.003154	0.018038	0.00246	0.411942	0.00672341	0.608949
ENSG00000080007.7	0.00683	0.25	0.00683	0.00439	NA	0.00463	0.00675879	0.608949
ENSG00000270882.2	0.003361	0.71788	NA	NA	NA	NA	0.00677966	0.608949
ENSG00000279667.1	0.00347	0.16949	NA	NA	NA	NA	0.00681316	0.608949
ENSG00000118816.9	NA	NA	0.00683	NA	NA	NA	0.00683	0.608949
ENSG00000078687.17	0.08673	NA	0.0192	0.019207	0.032	0.001708	0.00683064	0.608949
ENSG00000164405.10	0.77354	0.450245	0.00173	0.003245	0.263334	0.87656	0.00683085	0.608949
ENSG00000203907.9	0.00335	0.869	0.00683	NA	NA	NA	0.00685312	0.608949
ENSG00000167083.6	0.001852	NA	0.0153	0.009651	0.383	0.058331	0.00687646	0.608949
ENSG00000279803.1	NA	NA	0.006892	NA	NA	NA	0.006892	0.608949
ENSG00000111602.11	NA	0.712533	0.003418	NA	NA	NA	0.00689356	0.608949
ENSG00000131876.16	0.404	NA	0.00348	NA	NA	NA	0.00693559	0.608949
ENSG00000229635.1	NA	0.00587	0.008487	NA	NA	NA	0.00694002	0.608949
ENSG00000221866.9	0.267	0.00247	0.0416	NA	NA	NA	0.00695019	0.608949
ENSG00000090060.17	0.373034	0.719458	0.04104	0.0104	0.00139	0.05025	0.00698993	0.608949
ENSG00000147724.11	NA	0.007	NA	NA	NA	NA	0.007	0.608949
ENSG00000167085.11	0.519772	0.168402	0.695	0.468215	0.00141	NA	0.00701641	0.608949
ENSG00000214541.3	NA	NA	0.007025	NA	NA	NA	0.007025	0.608949
ENSG00000204052.4	0.0957	0.459	0.00989	0.00135	0.60871	0.76372	0.00707586	0.608949
ENSG00000164081.12	0.0675	0.002918	0.01133	0.00875	0.0198	0.00421	0.00707665	0.608949
ENSG00000279469.1	0.00237	0.252083	0.65107	NA	NA	NA	0.007084	0.608949
ENSG00000162552.14	0.00253	0.04044	0.327367	NA	NA	NA	0.00711226	0.608949
ENSG00000162434.11	0.704852	NA	0.233749	0.001433	0.313364	0.3309	0.00711232	0.608949
ENSG00000173598.13	0.00143	NA	0.595698	0.574533	0.574533	0.381275	0.00716158	0.608949
ENSG00000183208.12	0.00481	0.019	0.00512	0.00513	0.01895	0.007482	0.00716723	0.608949
ENSG00000243701.5	0.762	0.001496	0.036178	0.93436	0.0506	NA	0.00717078	0.608949
ENSG00000197361.7	0.00151	0.0186	0.0549	0.0176	0.02066	0.865932	0.00720974	0.610063
ENSG00000169410.9	0.0488	NA	0.0488	0.00156	0.59336	0.22061	0.00730314	0.615759
ENSG00000079785.14	0.005771	0.00593	0.017533	0.005771	0.024397	0.00487	0.00733057	0.615872
ENSG00000270130.1	NA	0.023701	0.00442	NA	NA	NA	0.00745176	0.621781
ENSG00000234353.2	0.005871	0.02576	0.01098	0.005565	0.006033	0.00643	0.00748931	0.621781
ENSG00000163393.12	0.007202	0.00695	0.005473	0.005888	0.006239	0.340552	0.00752508	0.621781
ENSG00000184271.16	0.47083	0.023372	0.613577	0.001337	0.344034	0.162795	0.00752646	0.621781
ENSG00000101445.9	0.002892	0.673557	0.018386	NA	NA	NA	0.00753259	0.621781
ENSG00000140948.11	0.86781	NA	0.261346	0.00151	0.23206	0.59022	0.00756689	0.622436
ENSG00000141552.17	0.003756	NA	NA	0.745173	NA	NA	0.0075979	0.622717
ENSG00000164830.18	0.00631	0.05549	0.00352	0.01149	0.35012	0.004236	0.00764158	0.622717
ENSG00000135709.12	0.02286	0.00525	0.006329	NA	NA	NA	0.00764944	0.622717
ENSG00000105819.13	0.00155	NA	0.20357	0.529362	0.298155	0.529673	0.00767775	0.622737
ENSG00000061918.12	0.42925	NA	0.59138	0.8067	0.00153	0.68053	0.00772825	0.622737
ENSG00000243449.6	0.0027	0.09545	NA	0.2053	NA	NA	0.00779676	0.622737
ENSG00000277969.1	0.537364	0.229068	0.00157	0.41272	0.584	NA	0.00780866	0.622737
ENSG00000084710.13	NA	0.0216	NA	0.015034	0.003337	0.01028	0.0078478	0.622737
ENSG00000153820.12	NA	0.203	0.004011	NA	NA	NA	0.00788667	0.622737
ENSG00000204583.9	0.00269	0.503079	0.14215	NA	NA	NA	0.00792923	0.622737
ENSG00000105642.15	0.334485	0.002587	0.909423	NA	NA	NA	0.00794332	0.622737
ENSG00000099958.14	0.696508	0.16624	0.51011	0.001654	0.006677	0.715	0.00794593	0.622737
ENSG00000100426.6	NA	0.44836	0.00196	0.008675	0.247638	0.592	0.00795745	0.622737
ENSG00000185267.9	0.484	0.00279	0.0567	NA	NA	NA	0.0079766	0.622737
ENSG00000244267.1	NA	NA	0.007989	NA	NA	NA	0.007989	0.622737
ENSG00000185651.14	0.003777	0.93642	0.00782	0.004104	0.031375	0.0107	0.008042	0.622737
ENSG00000261094.2	NA	0.441932	0.002395	0.94385	0.616	0.00452	0.00805617	0.622737
ENSG00000203819.6	0.799229	NA	0.003983	NA	NA	NA	0.00810356	0.622737
ENSG00000235098.8	0.008468	0.00847	0.008468	0.008468	0.008468	0.0067	0.00811158	0.622737
ENSG00000124795.14	0.92	NA	0.967	0.197	0.23458	0.00154	0.00813111	0.622737
ENSG00000042286.14	0.8	0.00266	0.755	NA	NA	NA	0.00814232	0.622737
ENSG00000007168.12	0.05452	0.997491	0.00152	0.001516	0.995	0.755412	0.00817385	0.622737
ENSG00000260088.1	0.006845	0.02808	0.005432	NA	NA	NA	0.00820239	0.622737
ENSG00000170236.14	NA	0.00823	NA	NA	NA	NA	0.00823	0.622737
ENSG00000236154.1	0.00823	NA	NA	NA	NA	NA	0.00823	0.622737
ENSG00000099849.14	0.00154	NA	0.128601	0.981	0.717452	0.42934	0.00829995	0.626023
ENSG00000138829.11	0.00988	0.014197	0.00532	NA	NA	NA	0.00834243	0.627223
ENSG00000226516.7	NA	0.00445	0.072052	NA	NA	NA	0.00838924	0.627361
ENSG00000100304.12	0.004498	0.00652	0.00501	0.015654	0.016491	0.0671	0.00839742	0.627361
ENSG00000151135.9	0.008	0.014245	0.005064	0.012237	0.119147	0.004401	0.00845508	0.627455
ENSG00000278918.1	0.038352	NA	NA	0.00235	0.883	0.035431	0.00848298	0.627455
ENSG00000260470.1	0.06001	0.779981	0.002947	NA	NA	NA	0.008521	0.627455
ENSG00000224861.1	NA	NA	0.00443	0.11173	NA	NA	0.00853407	0.627455
ENSG00000105374.9	NA	0.008627	NA	NA	NA	NA	0.008627	0.627455
ENSG00000137752.23	0.00465	0.0597	NA	NA	NA	NA	0.00863376	0.627455
ENSG00000158615.8	0.008675	NA	NA	NA	NA	NA	0.008675	0.627455
ENSG00000246225.6	0.00301	0.152	0.274802	NA	NA	NA	0.00879609	0.627455
ENSG00000263050.1	0.516199	0.077701	0.855	0.001788	0.288	NA	0.00880387	0.627455
ENSG00000245648.1	NA	0.001807	0.141908	0.361035	0.285946	0.283771	0.00882425	0.627455
ENSG00000135821.17	0.984943	0.05463	0.001379	0.328634	0.129267	0.864406	0.00883195	0.627455
ENSG00000213578.5	0.398	0.619	NA	0.00198	0.18966	0.018481	0.00887025	0.627455
ENSG00000274717.1	0.003188	0.05752	0.1408	NA	NA	NA	0.00888673	0.627455
ENSG00000124383.8	0.019367	NA	0.629614	0.199157	0.001992	0.28868	0.00894182	0.627455
ENSG00000269194.1	0.022908	0.003954	0.026827	NA	NA	NA	0.00898878	0.627455
ENSG00000087884.14	0.00852	0.0067	0.00601	0.00935	0.010128	0.03492	0.0089919	0.627455
ENSG00000256499.1	0.11877	0.137643	0.003139	NA	NA	NA	0.00899596	0.627455
ENSG00000100473.15	0.359971	0.144867	0.00135	0.49664	0.72508	0.98784	0.00903662	0.627455
ENSG00000103196.11	0.01583	NA	0.006374	NA	NA	NA	0.00908904	0.627455
ENSG00000223508.5	0.009054	0.05913	0.00489	0.03093	0.02258	0.003988	0.00910499	0.627455
ENSG00000169371.13	0.00367	0.0488	0.0287	NA	NA	NA	0.00915646	0.627455
ENSG00000250742.2	0.02246	NA	NA	0.016862	0.002932	0.882586	0.00915862	0.627455
ENSG00000118655.4	0.031909	0.01163	0.015796	0.002195	0.609927	0.053582	0.00918068	0.627455
ENSG00000265478.2	0.506612	NA	0.704	0.666238	0.383	0.001828	0.00918807	0.627455
ENSG00000011275.18	0.166	NA	NA	0.002341	0.200091	0.691644	0.00919727	0.627455
ENSG00000164764.10	0.008157	0.01379	0.0236	0.54059	0.00241	0.523311	0.00920511	0.627455
ENSG00000142534.6	0.01111	0.001985	0.039208	0.086996	0.107482	0.110602	0.00925737	0.627455
ENSG00000120805.13	0.15371	0.001627	0.140929	0.133058	0.095557	0.359085	0.00928599	0.627455
ENSG00000165457.13	NA	NA	0.009318	NA	NA	NA	0.009318	0.627455
ENSG00000001561.6	0.31	0.0883	0.0259	0.423	0.03278	0.00179	0.0093501	0.627455
ENSG00000279794.1	0.7661	NA	NA	0.457024	0.003106	NA	0.00940468	0.627455
ENSG00000172426.15	0.522	NA	0.9	NA	0.00229	0.69937	0.00941978	0.627455
ENSG00000205808.5	0.0644	0.529003	0.040543	0.00172	0.0582	0.62	0.0094209	0.627455
ENSG00000171307.18	NA	0.919	0.899	0.001825	0.594	0.242107	0.00945544	0.627455
ENSG00000166347.18	0.005651	0.02922	0.00945	NA	NA	NA	0.0094652	0.627455
ENSG00000203886.4	NA	0.00604	0.022	NA	NA	NA	0.00947923	0.627455
ENSG00000215246.5	0.69655	0.004692	NA	NA	NA	NA	0.00948115	0.627455
ENSG00000141002.19	0.01684	0.00422	0.004306	0.026856	0.01913	0.07262	0.00950004	0.627455
ENSG00000079841.18	0.0032	0.322	0.42	NA	NA	NA	0.00951305	0.627455
ENSG00000167680.15	0.006061	0.449691	0.006739	NA	NA	NA	0.0095562	0.627455
ENSG00000196757.7	0.326493	0.315305	0.003232	NA	NA	NA	0.00957078	0.627455
ENSG00000145194.17	NA	0.180533	0.093889	0.0097	0.00266	0.03834	0.00960839	0.627455
ENSG00000283073.1	0.03359	NA	0.005616	NA	NA	NA	0.00962613	0.627455
ENSG00000163216.6	0.159713	0.11303	0.003374	NA	NA	NA	0.00965663	0.627455
ENSG00000279834.1	NA	NA	0.00966	NA	NA	NA	0.00966	0.627455
ENSG00000261672.1	0.01065	0.02259	0.0058	NA	NA	NA	0.00966044	0.627455
ENSG00000243566.6	0.026	0.21563	0.00182	0.136388	0.049652	0.380535	0.00967728	0.627455
ENSG00000270091.1	0.626856	0.005627	0.00613	0.011322	0.00688	0.021843	0.00969308	0.627455
ENSG00000211934.3	NA	0.009701	NA	NA	NA	NA	0.009701	0.627455
ENSG00000156110.13	0.743	NA	0.00663	0.002731	0.085	0.936319	0.0098018	0.632243
ENSG00000054967.12	0.00911	0.608	0.005086	0.00664	0.006444	0.59251	0.00983237	0.632487
ENSG00000234546.3	NA	0.15247	0.005087	NA	NA	NA	0.00986792	0.633049
ENSG00000132510.10	0.02193	0.924184	0.00919	0.002145	0.666	0.605695	0.00991944	0.634294
ENSG00000180891.12	0.228077	0.613265	NA	0.002087	0.0372	0.835997	0.00994107	0.634294
ENSG00000140264.19	0.0241	0.233	0.0202	0.011	0.74618	0.002411	0.0100484	0.635236
ENSG00000240950.1	0.00177	0.183857	0.791995	0.05787	0.446	0.12235	0.0101475	0.635236
ENSG00000211451.12	0.024619	NA	NA	0.421947	0.805561	0.0028	0.0101496	0.635236
ENSG00000255449.1	0.00533	0.0872	0.010357	NA	NA	NA	0.0101558	0.635236
ENSG00000134817.10	0.00349	0.181	0.228021	NA	NA	NA	0.0101644	0.635236
ENSG00000135324.5	0.00297	0.392	NA	NA	0.01905	0.32948	0.0101981	0.635236
ENSG00000075856.11	0.51438	0.759204	0.213821	0.001646	0.589774	0.950065	0.0102138	0.635236
ENSG00000273175.1	0.553947	NA	0.005096	NA	NA	NA	0.0102174	0.635236
ENSG00000266200.6	0.8	0.00332	NA	0.010629	NA	0.536799	0.0102384	0.635236
ENSG00000111110.11	0.01139	0.005578	0.039718	NA	NA	NA	0.0102682	0.635236
ENSG00000025796.13	0.965	0.422	NA	0.00313	NA	NA	0.0102772	0.635236
ENSG00000086967.9	0.002562	NA	NA	0.260709	0.532018	0.784679	0.0102787	0.635236
ENSG00000168906.12	0.001771	0.403	0.275369	0.357865	0.121262	0.44918	0.010374	0.639145
ENSG00000245812.2	0.02059	0.019202	0.00532	NA	NA	NA	0.0103961	0.639145
ENSG00000106993.11	0.379	0.882929	0.522163	0.75905	0.595	0.00171	0.0104605	0.641431
ENSG00000131584.18	0.029459	0.91915	0.090112	0.099502	0.001922	0.148324	0.0105447	0.643616
ENSG00000166444.18	0.919	0.919	NA	0.103	0.002063	0.22006	0.0105506	0.643616
ENSG00000272455.1	0.008468	0.54486	0.008468	0.005968	0.025998	0.008468	0.0107166	0.652058
ENSG00000081026.18	0.513544	NA	0.031663	0.002532	0.093504	0.039568	0.0108228	0.653653
ENSG00000168899.4	0.025531	NA	0.019098	0.008115	0.531236	0.00406	0.010852	0.653653
ENSG00000172379.20	0.00306	0.0059	0.0339	0.0141	0.9794	0.222392	0.0108696	0.653653
ENSG00000204446.4	NA	NA	0.010891	NA	NA	NA	0.010891	0.653653
ENSG00000181924.6	NA	0.347	NA	0.536	0.564458	0.00275	0.0109767	0.653653
ENSG00000065613.13	0.00814	0.0936	0.00258	0.413553	0.0378	0.72726	0.0109994	0.653653
ENSG00000237604.1	0.00976	0.0126	NA	NA	NA	NA	0.0109997	0.653653
ENSG00000204282.4	0.349018	0.828093	0.277	0.002355	0.0862	0.009072	0.0110016	0.653653
ENSG00000242100.2	0.003882	0.090626	0.24796	NA	NA	NA	0.0110452	0.653653
ENSG00000104872.10	NA	NA	0.002552	0.436922	0.114796	0.974872	0.0110731	0.653653
ENSG00000133627.17	NA	NA	0.00537	0.006204	0.12754	0.156704	0.0110868	0.653653
ENSG00000171357.5	0.06103	0.19677	0.00401	NA	NA	NA	0.011108	0.653653
ENSG00000234009.1	NA	0.00561	0.34388	NA	NA	NA	0.011112	0.653653
ENSG00000175643.8	0.00663	0.02167	0.012284	0.013275	0.01118	0.01054	0.0111523	0.653653
ENSG00000248514.1	0.01716	0.01131	0.00821	NA	NA	NA	0.0111738	0.653653
ENSG00000280162.1	0.052752	NA	0.006285	NA	NA	NA	0.0112394	0.653653
ENSG00000119969.14	0.112	0.108	0.0376	0.010072	0.635	0.002559	0.0112622	0.653653
ENSG00000188266.13	0.00468	0.0363	0.0049	0.493	NA	0.655803	0.011268	0.653653
ENSG00000178761.14	0.0923	NA	0.834	0.00332	0.42316	0.007356	0.0112833	0.653653
ENSG00000119673.14	0.003466	0.035574	0.01544	0.02958	0.01737	0.01749	0.0113255	0.653653
ENSG00000272699.1	NA	0.011417	NA	NA	NA	NA	0.011417	0.653653
ENSG00000203760.8	NA	0.0503	0.00602	0.0058	0.01226	0.68913	0.0114209	0.653653
ENSG00000256973.1	0.18399	0.003853	0.759794	NA	NA	NA	0.0114893	0.653653
ENSG00000137221.14	0.0106	0.843	0.0194	0.00683	0.0087	0.0083	0.0114958	0.653653
ENSG00000170949.17	0.017998	0.02367	0.0095	0.023454	0.005532	0.010473	0.0114967	0.653653
ENSG00000243244.5	0.022379	0.485	0.134644	0.559856	0.526674	0.00214	0.0115744	0.653653
ENSG00000271119.1	0.11582	0.097182	0.02242	0.035933	0.014731	0.00278	0.011578	0.653653
ENSG00000278153.1	0.088929	0.006187	NA	NA	NA	NA	0.0115851	0.653653
ENSG00000116675.15	0.884023	NA	0.373761	0.207989	0.002306	0.500292	0.0116006	0.653653
ENSG00000107669.17	0.963	0.0132	0.0028	0.030723	0.00986	0.958699	0.0116295	0.653653
ENSG00000257122.5	0.06082	0.22918	0.0025	0.138232	NA	0.46184	0.0117052	0.653653
ENSG00000213793.5	0.127421	0.452466	0.490887	0.040338	0.317812	0.002098	0.0117293	0.653653
ENSG00000259717.1	NA	0.011828	NA	NA	NA	NA	0.011828	0.653653
ENSG00000149115.13	0.363	0.00206	0.643733	0.127	0.915245	0.04078	0.01186	0.653653
ENSG00000087086.14	0.533846	0.180901	0.182696	0.002492	NA	0.110301	0.0119157	0.653653
ENSG00000102763.17	0.00425	0.00566	0.527931	0.14016	0.01299	0.12816	0.0119312	0.653653
ENSG00000197535.14	0.0866	0.243	0.00314	0.0564	0.08663	0.007101	0.0119321	0.653653
ENSG00000205018.2	0.30684	0.00408	0.214878	NA	NA	NA	0.0119376	0.653653
ENSG00000259032.2	0.047987	0.006829	NA	NA	NA	NA	0.0119638	0.653653
ENSG00000275880.1	NA	0.72168	0.005894	NA	NA	NA	0.0119691	0.653653
ENSG00000197149.5	0.00383	0.791	0.858906	NA	NA	NA	0.0119756	0.653653
ENSG00000179796.11	0.00539	NA	0.947124	NA	NA	NA	0.0119867	0.653653
ENSG00000228014.1	0.014	0.00924	0.01416	NA	NA	NA	0.011987	0.653653
ENSG00000237669.1	0.00881	0.0166	0.011057	0.00959	0.009744	0.0339	0.0119873	0.653653
ENSG00000126883.16	0.562	NA	0.528732	0.00242	0.249	0.401	0.0119996	0.653653
ENSG00000121964.14	0.105455	NA	0.64078	0.09209	0.418925	0.00254	0.0121092	0.653653
ENSG00000268182.5	0.384565	0.004041	0.635253	NA	NA	NA	0.012129	0.653653
ENSG00000061676.14	NA	NA	0.95497	0.0028	0.848341	0.50079	0.0121529	0.653653
ENSG00000132840.9	0.01275	0.019756	0.0085	NA	NA	NA	0.0121615	0.653653
ENSG00000236439.4	0.006282	0.17274	NA	NA	NA	NA	0.0121615	0.653653
ENSG00000081985.10	0.297596	0.00411	0.438262	NA	NA	NA	0.0121777	0.653653
ENSG00000255455.2	0.00791	0.143	0.03887	0.0118	0.01066	0.00646	0.0121949	0.653653
ENSG00000103653.16	0.00291	0.964	0.0274	0.0466	0.02328	0.013805	0.012265	0.653653
ENSG00000263647.1	NA	0.06467	0.793	0.397282	0.00255	0.25036	0.0122653	0.653653
ENSG00000167523.13	0.07139	0.17062	0.015397	0.457905	0.00247	0.57332	0.0122767	0.653653
ENSG00000070961.15	0.03726	NA	0.002808	0.03726	0.360995	0.82241	0.0123097	0.653653
ENSG00000179168.14	NA	0.295942	0.574403	0.696347	0.053976	0.002578	0.0123211	0.653653
ENSG00000230207.1	NA	NA	0.004277	0.28218	0.148	NA	0.0123588	0.654184
ENSG00000278390.4	0.04971	NA	0.478027	0.44451	0.00266	0.18816	0.0124521	0.656844
ENSG00000265018.6	0.0213	0.0823	0.0055	NA	NA	NA	0.0124647	0.656844
ENSG00000256564.1	0.00636	NA	0.468018	NA	NA	NA	0.0126894	0.665531
ENSG00000124107.5	0.319291	NA	0.00299	0.088974	0.022809	0.35847	0.0127272	0.665531
ENSG00000197635.9	0.095444	NA	0.006811	NA	NA	NA	0.0127353	0.665531
ENSG00000198743.6	0.06702	NA	0.00528	0.5554	0.00528	0.6913	0.0127891	0.665531
ENSG00000250770.3	0.26778	0.004452	0.165568	NA	NA	NA	0.0128742	0.665531
ENSG00000169976.6	0.326	NA	0.0398	0.00274	0.76359	0.76487	0.0129802	0.665531
ENSG00000134780.9	0.0621	NA	NA	0.378	0.176413	0.0035	0.0129822	0.665531
ENSG00000185033.14	0.0338	NA	0.0264	0.601	0.00311	0.760635	0.0129997	0.665531
ENSG00000243319.7	NA	0.10691	0.006919	NA	NA	NA	0.0130215	0.665531
ENSG00000006007.11	0.78574	0.20744	0.002146	0.767136	0.50357	0.76377	0.0130591	0.665531
ENSG00000182175.13	NA	NA	0.0131	NA	NA	NA	0.0131	0.665531
ENSG00000052723.11	0.078966	NA	0.754351	0.807841	0.212194	0.002684	0.0131097	0.665531
ENSG00000185721.12	NA	0.00449	NA	0.406787	0.178829	NA	0.0131136	0.665531
ENSG00000254459.1	0.00495	0.253	0.042483	NA	NA	NA	0.0131225	0.665531
ENSG00000119888.10	0.011578	0.00524	0.01528	0.028981	0.017973	0.04289	0.0131587	0.665531
ENSG00000164944.11	0.122322	0.06742	0.0494	0.08888	0.31356	0.002499	0.0131604	0.665531
ENSG00000012963.14	0.251047	0.003373	0.12935	0.06616	0.0085	0.06651	0.0132021	0.665531
ENSG00000101400.5	0.004064	NA	NA	0.063735	0.593568	0.02383	0.0132171	0.665531
ENSG00000197520.10	0.012575	0.08453	0.007439	NA	NA	NA	0.0132999	0.665531
ENSG00000110237.3	NA	NA	NA	0.00465	0.434389	0.1018	0.0133148	0.665531
ENSG00000003147.17	0.0888	0.0074	0.0117	0.012413	0.017507	0.012413	0.013337	0.665531
ENSG00000257225.1	0.03296	0.008368	NA	NA	NA	NA	0.0133516	0.665531
ENSG00000144357.16	0.346794	0.426	0.004509	NA	NA	NA	0.0133761	0.665531
ENSG00000253217.1	NA	0.01339	NA	NA	NA	NA	0.01339	0.665531
ENSG00000274758.1	0.206123	0.006677	0.0144	NA	NA	NA	0.0134271	0.665531
ENSG00000250159.6	NA	0.006611	0.71602	NA	NA	NA	0.0134412	0.665531
ENSG00000134871.17	0.13358	0.76354	0.800245	0.00224	0.72168	0.45623	0.0135201	0.665531
ENSG00000163644.14	0.27587	NA	0.21878	0.0119	0.00375	0.08185	0.0135386	0.665531
ENSG00000277420.1	0.504629	0.00678	NA	NA	NA	NA	0.013558	0.665531
ENSG00000171105.13	0.091405	0.361202	0.00754	0.00379	0.050768	0.07314	0.0135817	0.665531
ENSG00000261098.1	0.0184	0.0295	0.031151	0.00633	0.012005	0.01271	0.0136299	0.665531
ENSG00000249599.1	0.01363	NA	NA	NA	NA	NA	0.01363	0.665531
ENSG00000114812.12	0.431	0.696857	NA	0.00269	0.919	0.12004	0.013651	0.665531
ENSG00000105246.5	0.736109	NA	0.006703	NA	NA	NA	0.0136634	0.665531
ENSG00000198729.4	0.00712	NA	0.158	NA	NA	NA	0.013669	0.665531
ENSG00000147475.14	0.765239	NA	0.77422	0.00442	NA	NA	0.0136832	0.665531
ENSG00000254691.1	0.541	0.416	0.004574	NA	NA	NA	0.0136868	0.665531
ENSG00000167476.10	0.088175	NA	0.007415	NA	NA	NA	0.0137008	0.665531
ENSG00000139292.12	0.00926	0.324694	0.009256	NA	NA	NA	0.0137593	0.666982
ENSG00000005981.12	NA	0.01381	NA	NA	NA	NA	0.01381	0.666982
ENSG00000250571.6	0.02052	0.02052	0.11418	0.00352	0.10569	0.028395	0.0138154	0.666982
ENSG00000128534.7	0.006	0.02072	0.46294	NA	NA	NA	0.0139311	0.668438
ENSG00000198856.12	0.54561	0.00298	0.53849	0.3199	0.01062	0.58244	0.0139441	0.668438
ENSG00000081277.12	NA	0.04816	0.588307	0.002966	0.578243	0.355224	0.013973	0.668438
ENSG00000068697.6	NA	0.00347	0.483985	0.621315	0.724152	NA	0.0140554	0.668438
ENSG00000229122.1	0.020464	0.282	0.006189	NA	NA	NA	0.0140805	0.668438
ENSG00000139323.13	0.03468	0.159645	0.011549	0.0261	0.003921	0.088627	0.0141004	0.668438
ENSG00000125967.16	0.003508	0.044084	0.017598	0.024293	0.419699	0.0524	0.014103	0.668438
ENSG00000229870.1	0.836	NA	0.00679	NA	NA	NA	0.0141046	0.668438
ENSG00000162694.13	0.297894	0.23502	0.069407	0.10371	0.002536	0.39719	0.0141214	0.668438
ENSG00000114544.16	0.0101	0.033613	0.015539	0.01128	0.03	0.00912	0.0141287	0.668438
ENSG00000198948.11	0.00748	NA	0.12663	NA	NA	NA	0.0141609	0.668619
ENSG00000158321.15	NA	0.00838	0.46515	0.004324	0.727314	0.236595	0.0142113	0.669124
ENSG00000177946.5	0.07851	0.00267	0.05063	0.096007	0.57908	0.16446	0.0142282	0.669124
ENSG00000188910.7	0.032076	0.00919	NA	NA	NA	NA	0.014291	0.67074
ENSG00000088543.14	0.00284	0.127947	0.106999	0.10878	0.108	0.03188	0.0143622	0.67213
ENSG00000156218.12	0.109	0.013	0.00814	NA	NA	NA	0.0143776	0.67213
ENSG00000272853.1	NA	0.0147	0.0142	NA	NA	NA	0.0144457	0.673644
ENSG00000269696.1	0.068274	0.022759	0.041537	0.011575	0.00622	0.011779	0.0144762	0.673644
ENSG00000171051.8	0.067492	0.003015	0.060271	0.060271	0.057201	0.060271	0.0145272	0.673644
ENSG00000220323.3	0.054705	0.94111	0.004888	NA	NA	NA	0.0145615	0.673644
ENSG00000272509.1	0.002906	0.20483	NA	0.54023	0.46019	0.829915	0.0145679	0.673644
ENSG00000237429.1	0.014586	NA	NA	NA	NA	NA	0.014586	0.673644
ENSG00000154305.16	0.004888	0.81133	0.564355	0.05296	0.005359	0.201931	0.014666	0.673644
ENSG00000198420.9	0.00605	0.00536	0.20014	0.196163	0.02569	0.107976	0.014684	0.673644
ENSG00000158169.12	0.233	0.449113	0.338315	0.06656	0.488	0.00258	0.014686	0.673644
ENSG00000104886.11	0.008605	NA	0.012752	0.006487	0.692393	0.857086	0.0146953	0.673644
ENSG00000271383.6	0.971164	NA	0.043102	0.00981	0.005473	0.015792	0.0148548	0.679038
ENSG00000122417.15	0.037421	0.00325	0.094385	0.033067	0.380246	0.037421	0.0148946	0.679038
ENSG00000165138.17	0.0306	0.005381	0.022655	0.07266	0.00783	0.622	0.0148993	0.679038
ENSG00000110497.14	NA	0.0246	0.005793	0.925	NA	NA	0.0149824	0.680418
ENSG00000149716.12	0.699	0.0111	0.021561	0.00423	0.216975	0.03886	0.0149902	0.680418
ENSG00000267344.1	0.015016	NA	NA	NA	NA	NA	0.015016	0.680418
ENSG00000236204.5	0.005226	0.214	0.218757	NA	NA	NA	0.0150559	0.680921
ENSG00000143951.15	0.008873	0.0704	0.044054	0.028329	0.015984	0.00668	0.0151175	0.682396
ENSG00000197119.12	0.079896	0.670848	0.00595	0.43723	0.02107	0.00595	0.0151977	0.683799
ENSG00000270344.2	0.03886	0.615523	0.125973	0.06615	0.00297	0.090525	0.0152065	0.683799
ENSG00000164855.15	0.0133	0.02162	0.01327	NA	NA	NA	0.0152446	0.684209
ENSG00000152592.13	0.0505	0.00678	0.03523	NA	NA	NA	0.0153432	0.686766
ENSG00000271840.1	0.347049	0.03496	0.006061	NA	NA	NA	0.0153651	0.686766
ENSG00000241935.8	0.0244	0.00671	0.182	NA	NA	NA	0.0153888	0.686766
ENSG00000250903.8	0.762	NA	0.729	0.881	0.00268	0.97278	0.0154998	0.690061
ENSG00000255857.5	0.11423	NA	NA	0.58806	NA	0.005386	0.0155211	0.690061
ENSG00000175866.15	0.006081	NA	0.827	0.924712	0.00831	0.018348	0.0155666	0.690783
ENSG00000153786.12	0.04004	0.00649	0.075086	NA	NA	NA	0.0156145	0.691518
ENSG00000279526.1	0.036765	0.00852	0.021147	NA	NA	NA	0.0156417	0.691518
ENSG00000273192.1	NA	0.0238	0.01173	NA	NA	NA	0.0157165	0.691885
ENSG00000137547.8	NA	0.00371	0.9885	0.11987	NA	NA	0.0157307	0.691885
ENSG00000280169.1	NA	0.00781	0.614401	NA	NA	NA	0.0157556	0.691885
ENSG00000260329.1	0.19226	0.634698	0.014245	0.008733	0.014245	0.008301	0.0158446	0.691885
ENSG00000177565.16	0.00263	0.674819	0.472692	0.53805	0.542	0.52683	0.0158805	0.691885
ENSG00000135930.13	0.119829	NA	0.213364	0.003166	0.973867	0.04059	0.0159063	0.691885
ENSG00000125508.3	0.015976	NA	NA	NA	NA	NA	0.015976	0.691885
ENSG00000123933.16	NA	0.31656	0.70369	0.6568	0.00319	0.49499	0.016036	0.691885
ENSG00000172638.12	0.041	0.137	0.029359	0.0413	0.004672	0.01434	0.0160784	0.691885
ENSG00000229116.2	0.0444	0.0106	0.0145	NA	NA	NA	0.01615	0.691885
ENSG00000257534.1	NA	0.017533	0.015003	NA	NA	NA	0.0161697	0.691885
ENSG00000255910.1	0.34021	0.158557	0.005636	NA	NA	NA	0.0162098	0.691885
ENSG00000108599.14	0.02192	0.146003	0.00563	0.008274	0.0561	0.347114	0.0162187	0.691885
ENSG00000113269.13	0.06186	0.032237	0.00725	NA	NA	NA	0.0162212	0.691885
ENSG00000227487.3	0.387	0.0127	0.009558	NA	NA	NA	0.0162499	0.691885
ENSG00000138639.17	0.02223	0.04993	0.00839	NA	NA	NA	0.0162957	0.691885
ENSG00000182010.10	0.485	NA	0.00818	NA	NA	NA	0.0163295	0.691885
ENSG00000064787.13	0.664494	NA	NA	0.135769	0.004287	0.14669	0.0163319	0.691885
ENSG00000274008.1	NA	0.077	0.00914	NA	NA	NA	0.016364	0.691885
ENSG00000104312.7	NA	NA	0.01688	0.00565	0.13796	0.417985	0.016394	0.691885
ENSG00000105329.9	NA	0.008455	0.010748	0.010748	0.661166	0.556918	0.0165443	0.691885
ENSG00000129450.8	0.774265	0.49702	0.41705	0.524734	0.174301	0.002777	0.0165503	0.691885
ENSG00000184967.6	NA	0.004023	0.066804	0.36718	0.028333	0.388216	0.0165934	0.691885
ENSG00000105894.11	0.523	NA	0.49607	0.468541	0.003421	0.133882	0.0166821	0.691885
ENSG00000213561.4	0.648887	0.00824	NA	NA	NA	NA	0.0166868	0.691885
ENSG00000149131.15	0.595	0.00278	0.181082	0.274	0.790625	0.77035	0.0167111	0.691885
ENSG00000243927.5	0.09104	NA	0.00524	0.1332	0.011	0.5704	0.0167218	0.691885
ENSG00000143819.12	0.179862	0.21794	0.103289	0.005908	0.005908	0.348555	0.0167328	0.691885
ENSG00000167202.11	0.0754	NA	0.834	0.0077	0.88282	0.005924	0.0167613	0.691885
ENSG00000276182.1	0.080852	0.161367	0.40682	0.10249	0.00371	NA	0.0167826	0.691885
ENSG00000280083.1	0.035277	0.0128	0.013962	NA	NA	NA	0.0168485	0.691885
ENSG00000253764.1	0.034876	0.01997	0.01011	NA	NA	NA	0.0168907	0.691885
ENSG00000250771.2	0.00515	0.97366	0.04691	NA	NA	NA	0.016891	0.691885
ENSG00000184640.17	0.391758	NA	0.00468	0.215755	0.0127	0.736556	0.0169627	0.691885
ENSG00000242779.6	0.106322	0.844775	0.877261	0.041032	0.003014	0.352574	0.0169825	0.691885
ENSG00000246526.2	NA	0.0094	0.08766	NA	NA	NA	0.0170094	0.691885
ENSG00000086289.11	0.0573	0.06516	0.01016	0.006318	0.018827	0.094465	0.0170113	0.691885
ENSG00000115750.16	0.02322	0.0192	0.013186	0.015727	0.018402	0.01599	0.0170725	0.691885
ENSG00000274307.1	0.0121	0.0117	0.127	NA	NA	NA	0.0170788	0.691885
ENSG00000126785.12	0.011539	0.604764	0.01116	NA	NA	NA	0.0171145	0.691885
ENSG00000159197.3	0.02981	0.6136	0.007	NA	NA	NA	0.0171155	0.691885
ENSG00000134453.15	0.546	0.275	0.453	0.080061	0.18	0.003028	0.0171209	0.691885
ENSG00000110092.3	NA	0.0836	0.004325	0.468	NA	0.90592	0.0171593	0.691885
ENSG00000157404.15	0.01671	NA	0.00973	0.7761	0.06626	0.00852	0.0171629	0.691885
ENSG00000163131.10	0.011127	0.6901	0.005939	0.025522	0.102201	0.022823	0.0172077	0.691885
ENSG00000139329.4	0.17553	NA	NA	0.153818	0.392473	0.004551	0.0172308	0.691885
ENSG00000164258.11	0.07076	0.520327	0.05752	0.101208	0.003225	0.75598	0.017262	0.691885
ENSG00000196436.8	NA	0.01728	NA	NA	NA	NA	0.01728	0.691885
ENSG00000244693.1	0.0173	NA	NA	NA	NA	NA	0.0173	0.691885
ENSG00000175785.12	0.008399	0.7769	NA	NA	NA	NA	0.0173273	0.691885
ENSG00000170027.6	0.0553	NA	0.00505	0.023526	0.031396	0.672815	0.0173328	0.691885
ENSG00000273319.1	0.394	0.54169	0.00348	0.366949	0.650809	NA	0.0173558	0.691885
ENSG00000281649.1	0.594	0.224271	0.523871	0.00767	0.00655	0.0168	0.0173753	0.691885
ENSG00000213385.3	NA	0.00995	0.06851	NA	NA	NA	0.0173982	0.691885
ENSG00000128487.16	0.024034	0.007304	0.017	0.109526	0.255	0.010547	0.0174359	0.691885
ENSG00000213073.4	0.0213	0.136	0.0321	0.0158	0.00591	0.03756	0.0174371	0.691885
ENSG00000126787.12	0.818344	0.134652	0.00589	NA	NA	NA	0.0174402	0.691885
ENSG00000167721.10	NA	0.438038	0.388	0.00429	0.857	NA	0.0174999	0.691885
ENSG00000164626.8	NA	0.00895	0.319	NA	NA	NA	0.0175707	0.691885
ENSG00000233223.2	0.032018	0.524454	0.568	0.00726	0.00586	0.337668	0.0176131	0.691885
ENSG00000237125.8	0.20891	0.00621	0.18767	NA	NA	NA	0.0176513	0.691885
ENSG00000261504.1	0.786147	NA	0.789379	0.550562	0.611772	0.003425	0.0176921	0.691885
ENSG00000271218.1	0.746	NA	0.00863	NA	NA	NA	0.0177149	0.691885
ENSG00000074966.10	NA	0.01775	0.01775	NA	NA	NA	0.01775	0.691885
ENSG00000203872.6	0.0114	0.0596	0.00774	0.0358	0.04868	0.01798	0.0177755	0.691885
ENSG00000182768.8	0.166	0.337	0.018	0.00931	0.00782	0.025491	0.0177799	0.691885
ENSG00000112378.11	0.601	0.0139	0.0279	0.941	0.00408	0.3184	0.0177877	0.691885
ENSG00000263219.1	NA	0.017796	NA	NA	NA	NA	0.017796	0.691885
ENSG00000241697.4	0.0432	0.030842	0.049366	0.0235	0.0115	0.00761	0.017828	0.691885
ENSG00000180610.10	NA	0.18983	0.00933	NA	NA	NA	0.0178737	0.691885
ENSG00000107562.16	NA	NA	0.0504	0.039906	0.00814	NA	0.0178995	0.691885
ENSG00000143858.11	0.005904	0.20513	0.84937	NA	NA	NA	0.017902	0.691885
ENSG00000120899.17	0.050127	NA	0.04463	0.0232	0.00522	0.317132	0.0179242	0.691885
ENSG00000196876.15	0.00953	0.15809	NA	NA	NA	NA	0.018048	0.691885
ENSG00000260461.1	0.00422	NA	0.89	0.212287	0.911	NA	0.0180576	0.691885
ENSG00000166575.16	0.705	0.00589	NA	0.00998	0.441523	0.11666	0.0180744	0.691885
ENSG00000177885.13	0.027418	0.355758	0.0348	0.010637	0.0317	0.00717	0.0180857	0.691885
ENSG00000240160.3	0.39224	0.00624	0.20066	NA	NA	NA	0.0180913	0.691885
ENSG00000164342.12	0.00336	0.11867	0.18495	0.299	0.06802	0.20918	0.0180925	0.691885
ENSG00000228031.2	0.0181	NA	NA	NA	NA	NA	0.0181	0.691885
ENSG00000276023.4	0.01621	0.013885	0.0244	0.03397	0.0211	0.012554	0.0181194	0.691885
ENSG00000151729.10	0.1932	NA	0.2502	0.5203	0.06188	0.00397	0.0181428	0.691885
ENSG00000255153.1	0.0192	0.346	0.227674	0.096	0.010754	0.00589	0.0181566	0.691885
ENSG00000204380.4	0.02	NA	0.080215	0.037121	0.052776	0.00598	0.0181666	0.691885
ENSG00000168497.4	0.460059	0.00612	0.408487	NA	NA	NA	0.0181947	0.691885
ENSG00000006468.13	0.357	0.00602	0.74601	NA	NA	NA	0.0182123	0.691885
ENSG00000031691.6	0.0155	0.0307	0.0131	0.0507	0.01332	0.01636	0.0182233	0.691885
ENSG00000279059.1	0.046482	0.004813	0.0382	0.047752	0.0322	0.045551	0.0182335	0.691885
ENSG00000269938.1	0.75167	NA	0.008885	NA	NA	NA	0.0182706	0.691885
ENSG00000260997.1	0.0468	0.00663	0.88298	NA	NA	NA	0.0182877	0.691885
ENSG00000186153.16	0.15279	0.22189	0.003878	0.032819	0.07167	0.06566	0.0183434	0.692883
ENSG00000184164.14	0.291609	0.01133	0.01897	0.009436	0.027279	0.0249	0.0183911	0.693309
ENSG00000144026.11	0.013812	0.0684	0.015365	0.015503	0.015387	0.02253	0.0184135	0.693309
ENSG00000161036.12	0.0203	0.06427	0.03125	0.013121	0.013121	0.013121	0.0184437	0.693342
ENSG00000168874.12	NA	0.227	0.771333	0.920651	0.072032	0.00372	0.0184876	0.693813
ENSG00000110880.10	NA	0.207606	0.502388	0.017114	0.040613	0.005474	0.0185238	0.693813
ENSG00000127054.20	0.262106	0.19742	0.166299	0.004616	0.027172	0.017998	0.0186352	0.693813
ENSG00000169519.20	0.0214	0.00835	0.00964	0.0462	0.181587	0.04057	0.0186702	0.693813
ENSG00000281706.2	NA	0.0187	NA	NA	NA	NA	0.0187	0.693813
ENSG00000138378.17	0.099939	0.0156	0.016871	0.01227	0.027622	0.01464	0.0188003	0.693813
ENSG00000082438.15	0.006217	0.567	0.581966	NA	NA	NA	0.0188069	0.693813
ENSG00000169180.11	0.00881	0.286	0.009582	0.016912	0.02643	0.35985	0.0188097	0.693813
ENSG00000114388.12	0.00332	0.293684	0.222866	0.07765	0.592	0.54602	0.0188145	0.693813
ENSG00000112029.9	0.704	0.00319	0.576	0.146	0.47308	0.37079	0.0188258	0.693813
ENSG00000171735.18	0.266878	0.9178	NA	0.003645	0.239059	0.765001	0.0188331	0.693813
ENSG00000170381.12	0.00952	NA	0.41171	NA	NA	NA	0.0188627	0.693813
ENSG00000021762.19	0.0124	0.0264	0.104471	0.0126	0.033781	0.0123	0.0188638	0.693813
ENSG00000104447.12	0.005915	0.03957	0.01487	0.0224	0.07212	0.676765	0.0188677	0.693813
ENSG00000204389.9	0.728	NA	0.228128	0.00475	0.51487	NA	0.018914	0.694434
ENSG00000158828.7	NA	NA	0.439885	0.018769	0.008935	0.022527	0.0190227	0.695609
ENSG00000267123.5	NA	0.019109	NA	NA	NA	NA	0.019109	0.695609
ENSG00000282936.1	0.406137	0.009683	NA	NA	NA	NA	0.0191714	0.695609
ENSG00000261716.1	0.026296	0.44952	0.065103	0.006518	0.009743	0.262686	0.019177	0.695609
ENSG00000260400.1	NA	NA	NA	0.009169	0.82	NA	0.0191922	0.695609
ENSG00000279312.1	0.0146	NA	0.028	NA	NA	NA	0.019195	0.695609
ENSG00000133030.20	0.841068	0.178543	0.0268	0.004447	0.291	0.02075	0.0192156	0.695609
ENSG00000130307.11	NA	0.215036	0.778786	0.004773	NA	0.667711	0.0192239	0.695609
ENSG00000103365.15	0.25509	0.25827	0.133341	0.154356	0.43488	0.00343	0.0192549	0.695609
ENSG00000241511.1	NA	0.01926	NA	NA	NA	NA	0.01926	0.695609
ENSG00000258082.1	0.825159	0.0092	NA	NA	NA	NA	0.0192938	0.695609
ENSG00000273149.1	0.37717	0.00324	0.461441	0.58726	0.58726	0.32387	0.0193022	0.695609
ENSG00000226200.6	0.00823	0.00956	0.0535	0.029412	0.129	0.04174	0.0193552	0.695609
ENSG00000048649.13	NA	NA	0.007299	0.0133	0.827323	0.6375	0.0194438	0.695609
ENSG00000163064.6	NA	0.00938	0.788008	NA	NA	NA	0.0194725	0.695609
ENSG00000136682.14	0.227632	1	0.411128	0.970637	0.00323	0.03018	0.0194727	0.695609
ENSG00000171790.15	0.557457	0.00347	0.081036	0.121019	0.449327	0.54668	0.0194832	0.695609
ENSG00000155792.9	0.004198	0.2077	NA	0.15101	0.42665	0.135515	0.0195001	0.695609
ENSG00000283122.1	NA	0.764	0.00945	NA	NA	NA	0.0195147	0.695609
ENSG00000124440.15	0.014961	0.009008	0.016085	0.026499	0.719782	0.032135	0.0195857	0.695609
ENSG00000126878.12	0.104	0.005486	0.10567	0.03805	0.013	0.306	0.0195909	0.695609
ENSG00000275441.1	0.61811	NA	0.041634	0.387707	0.0167	0.00584	0.0195942	0.695609
ENSG00000163788.13	NA	NA	0.151029	0.18857	0.0432	0.0059	0.019654	0.695927
ENSG00000100813.14	NA	0.408759	0.00589	0.10964	0.04214	NA	0.019676	0.695927
ENSG00000153558.13	0.00771	0.667119	0.024012	0.25973	0.00771	0.30185	0.0196916	0.695927
ENSG00000132837.14	0.0199	0.019756	0.01976	NA	NA	NA	0.0198051	0.697158
ENSG00000243660.9	0.297	NA	0.493	0.013021	0.00582	0.446955	0.0198562	0.697158
ENSG00000183431.11	0.024317	0.0515	0.011064	NA	NA	NA	0.0198894	0.697158
ENSG00000152133.14	0.00759	0.268	0.063061	NA	NA	NA	0.0199496	0.697158
ENSG00000084110.10	0.69199	0.807425	0.006385	NA	NA	NA	0.0199885	0.697158
ENSG00000121898.12	0.0537	0.307	0.659	0.813182	0.264	0.003544	0.0200258	0.697158
ENSG00000139343.10	0.02816	0.260124	0.041731	0.013974	0.006693	0.061765	0.0200349	0.697158
ENSG00000177954.11	NA	0.00546	0.5934	NA	0.384875	0.061736	0.0200371	0.697158
ENSG00000133710.15	0.15855	0.016768	0.5218	0.014027	0.028593	0.00785	0.0200651	0.697158
ENSG00000078070.12	0.0068	0.435883	0.349165	NA	NA	NA	0.0200686	0.697158
ENSG00000130349.9	0.0358	NA	NA	0.00722	0.94198	NA	0.0200737	0.697158
ENSG00000167555.13	0.015696	0.020112	0.017819	0.017849	0.036169	0.021931	0.0200808	0.697158
ENSG00000162341.16	0.136	0.39	0.037297	0.209	0.019139	0.00484	0.0201358	0.697614
ENSG00000143507.17	0.006754	0.00871	0.038927	0.530853	0.285087	0.138965	0.020153	0.697614
ENSG00000230676.1	0.0202	NA	NA	NA	NA	NA	0.0202	0.698216
ENSG00000259248.5	NA	NA	0.124	0.00608	0.38645	0.041307	0.0202413	0.698619
ENSG00000205517.12	0.025215	0.027862	0.844989	0.004348	0.432395	0.826986	0.0203184	0.698761
ENSG00000164707.15	0.00726	0.28015	0.01018	0.028242	0.103539	0.083793	0.0203251	0.698761
ENSG00000211945.2	0.009367	NA	0.88895	NA	NA	NA	0.0203616	0.698761
ENSG00000086300.15	NA	0.01149	NA	0.087905	NA	NA	0.0203638	0.698761
ENSG00000169641.13	0.011788	0.07694	0.011788	0.084894	0.036842	0.013874	0.0204579	0.699967
ENSG00000121481.10	0.015598	0.35622	0.015598	0.007368	0.038193	0.359955	0.0204582	0.699967
ENSG00000163346.16	0.039481	NA	0.014529	0.021527	0.043276	0.012518	0.0205332	0.70091
ENSG00000189166.6	0.0206	NA	NA	NA	NA	NA	0.0206	0.70091
ENSG00000162426.14	0.016093	NA	0.078996	0.016093	0.727295	0.009226	0.0206147	0.70091
ENSG00000240864.3	NA	NA	0.020631	NA	NA	NA	0.020631	0.70091
ENSG00000129946.10	0.007505	0.149983	0.161353	NA	NA	NA	0.0206544	0.70091
ENSG00000142039.3	NA	0.010748	0.175122	0.309752	0.010748	NA	0.0206672	0.70091
ENSG00000119121.21	0.653	0.126801	0.007216	NA	NA	NA	0.0207485	0.70091
ENSG00000078098.13	NA	NA	0.02085	NA	NA	NA	0.02085	0.70091
ENSG00000232687.1	0.00807	0.4538	0.05208	NA	NA	NA	0.0208937	0.70091
ENSG00000248971.2	0.05718	0.02273	0.01768	0.0179	0.01477	0.02203	0.0209118	0.70091
ENSG00000167862.9	0.107644	NA	0.319	0.41802	0.0056	NA	0.0209867	0.70091
ENSG00000129566.12	0.096754	0.004028	0.09675	0.09675	0.73468	0.09675	0.0209884	0.70091
ENSG00000258565.1	0.00798	0.044167	0.83439	NA	NA	NA	0.0210515	0.70091
ENSG00000271086.5	0.872	0.261204	0.006835	NA	NA	NA	0.0211219	0.70091
ENSG00000007047.14	0.006404	NA	0.012896	0.708424	0.263129	0.302948	0.0211239	0.70091
ENSG00000197576.13	0.68	0.00698	0.45688	NA	NA	NA	0.0211436	0.70091
ENSG00000196787.3	NA	0.572	0.0643	0.22582	0.005214	0.0391	0.0212003	0.70091
ENSG00000198189.10	0.03805	0.71252	0.00721	0.0244	0.02104	0.03192	0.0212497	0.70091
ENSG00000175221.14	0.601895	NA	0.00429	0.37885	0.300957	0.581599	0.0212679	0.70091
ENSG00000196700.8	NA	0.224145	NA	0.031228	0.009512	NA	0.0212876	0.70091
ENSG00000130724.8	0.038917	0.049781	0.017815	0.005643	0.501272	0.282028	0.0212969	0.70091
ENSG00000226608.3	0.502037	0.400563	NA	0.007161	NA	NA	0.0213028	0.70091
ENSG00000236155.6	0.965641	0.00816	NA	NA	NA	NA	0.0213512	0.70091
ENSG00000114268.11	0.294	NA	NA	0.58202	0.00721	NA	0.021363	0.70091
ENSG00000204469.12	0.197	0.879	0.14454	0.00461	0.167077	0.0182	0.0213811	0.70091
ENSG00000226380.9	0.00806	0.09737	0.0597	0.017453	0.333745	0.014166	0.0213859	0.70091
ENSG00000267871.5	0.017984	0.048804	0.048804	0.014011	0.009803	0.092451	0.0213949	0.70091
ENSG00000125447.16	0.041474	0.16847	0.225	0.118055	0.167	0.004289	0.0214213	0.70091
ENSG00000188037.10	NA	0.02145	NA	NA	NA	NA	0.02145	0.70091
ENSG00000260613.1	0.010901	0.53241	0.02073	NA	NA	NA	0.0214652	0.70091
ENSG00000248569.1	NA	0.083511	0.01233	NA	NA	NA	0.0215279	0.70091
ENSG00000144283.21	0.163887	0.0721	0.421794	0.038337	0.586663	0.00429	0.021539	0.70091
ENSG00000144848.10	NA	0.043564	0.014317	NA	NA	NA	0.0215626	0.70091
ENSG00000198355.4	0.021564	0.36771	0.0076	0.010654	0.146821	0.662	0.0215778	0.70091
ENSG00000084764.10	0.008808	NA	0.042011	0.029075	0.077599	NA	0.0216939	0.70091
ENSG00000153187.18	NA	0.33808	NA	0.007398	NA	0.392186	0.0217045	0.70091
ENSG00000179010.14	0.01222	NA	0.01612	0.0301	0.04665	0.0314	0.0217125	0.70091
ENSG00000156103.15	0.007072	0.73952	0.56057	NA	NA	NA	0.0217316	0.70091
ENSG00000227082.1	0.011894	NA	0.121218	NA	NA	NA	0.0217328	0.70091
ENSG00000099940.11	0.02044	0.00965	0.04153	0.017276	0.046513	0.0499	0.0217492	0.70091
ENSG00000007174.17	NA	0.021776	NA	NA	NA	NA	0.021776	0.70091
ENSG00000196793.13	0.503	0.817	0.0037	0.235427	0.585	0.142107	0.0218215	0.70091
ENSG00000204438.10	0.00706	NA	0.048408	0.03797	0.037875	0.0717	0.0218648	0.70091
ENSG00000170477.12	0.01095	0.507692	NA	NA	NA	NA	0.0218923	0.70091
ENSG00000232458.1	0.0997	0.0084	0.11872	NA	NA	NA	0.0219034	0.70091
ENSG00000039560.13	0.12079	0.142943	0.00615	0.013143	0.051214	0.41885	0.0219274	0.70091
ENSG00000100234.11	0.005462	0.33621	0.01003	0.412447	0.93375	0.282	0.0219363	0.70091
ENSG00000158560.14	0.933	0.01322	0.01322	NA	NA	NA	0.0219441	0.70091
ENSG00000104880.17	NA	0.004335	0.238366	0.75054	0.818745	0.370772	0.0219589	0.70091
ENSG00000103657.13	0.204	0.331	0.383	0.00385	0.43445	0.203807	0.0220344	0.70091
ENSG00000186472.19	0.0108	0.0243	0.30292	NA	NA	NA	0.0220449	0.70091
ENSG00000082175.14	0.02	0.02	0.027711	NA	NA	NA	0.0220456	0.70091
ENSG00000233665.8	0.324	0.749	0.0073	NA	NA	NA	0.0220593	0.70091
ENSG00000132361.16	0.041905	NA	NA	0.010798	0.0518	NA	0.0221154	0.701225
ENSG00000224051.6	0.652596	0.17142	0.063172	0.004016	0.291829	0.53934	0.0221653	0.701225
ENSG00000211460.11	NA	0.759	NA	0.856012	0.006904	NA	0.022181	0.701225
ENSG00000251023.1	NA	0.194398	NA	0.50506	0.005672	0.57353	0.022188	0.701225
ENSG00000272501.1	0.0296	0.00545	0.140109	0.14692	0.037795	0.1103	0.0225885	0.703328
ENSG00000104518.10	0.015225	0.01874	0.03323	0.0334	0.06364	0.014112	0.022598	0.703328
ENSG00000277831.1	0.00773	0.62505	0.200993	NA	NA	NA	0.0226316	0.703328
ENSG00000100979.14	0.046217	0.135005	0.01825	0.010206	0.012651	0.20476	0.0226615	0.703328
ENSG00000213672.7	0.0542	0.090769	0.013828	0.0542	0.0138	0.01383	0.0226707	0.703328
ENSG00000226864.2	0.138	0.0114	0.0539	0.019343	0.0201	0.020476	0.0227805	0.703328
ENSG00000006788.13	NA	0.022788	NA	NA	NA	NA	0.022788	0.703328
ENSG00000235297.3	0.404988	NA	0.00759	0.6653	NA	NA	0.0228791	0.703328
ENSG00000239763.2	0.00733	0.50898	0.064622	0.036771	0.02218	0.02632	0.022899	0.703328
ENSG00000276390.1	0.17481	NA	NA	NA	0.012184	NA	0.0229045	0.703328
ENSG00000101442.9	0.086679	0.517492	0.713878	0.137976	0.01299	0.00591	0.0229057	0.703328
ENSG00000153989.7	0.0133	0.0133	0.0181	0.0289	0.04493	0.57364	0.0229178	0.703328
ENSG00000227376.1	0.253	0.373	0.061094	0.0041	0.756468	0.52569	0.0229542	0.703328
ENSG00000116833.13	0.021535	0.0247	NA	NA	NA	NA	0.0230094	0.703328
ENSG00000155926.13	NA	0.01055	NA	0.03241	0.30583	0.021802	0.0230157	0.703328
ENSG00000166263.13	0.016216	0.177329	0.0173	0.01961	0.0189	0.031244	0.0230291	0.703328
ENSG00000109323.8	0.06742	0.04219	0.03582	0.0115	0.01584	0.02273	0.0230463	0.703328
ENSG00000136404.15	0.942	0.309	0.71	0.215	0.26443	0.003701	0.0230686	0.703328
ENSG00000060339.13	0.0135	NA	NA	0.078545	NA	NA	0.0230804	0.703328
ENSG00000177239.14	0.00417	0.460534	0.159612	0.20061	0.143	0.272	0.0230831	0.703328
ENSG00000100105.17	0.115499	0.46713	0.27368	0.006376	0.342309	0.0112	0.0231191	0.703328
ENSG00000183386.9	0.033394	0.08852	0.011275	NA	NA	NA	0.0231262	0.703328
ENSG00000279022.1	NA	0.494	0.0116	NA	NA	NA	0.0231534	0.703328
ENSG00000170356.8	0.0143	0.03582	0.0315	NA	NA	NA	0.0231565	0.703328
ENSG00000269973.1	0.031726	0.0192	0.091933	0.0269	0.024448	0.01155	0.0231734	0.703328
ENSG00000197329.11	0.076736	NA	0.004583	0.906897	0.077936	0.94421	0.0231758	0.703328
ENSG00000248576.1	0.03124	0.014538	0.035072	NA	NA	NA	0.023207	0.703328
ENSG00000282639.1	0.942535	0.009701	NA	NA	NA	NA	0.0232583	0.703328
ENSG00000129455.15	NA	0.023383	NA	NA	NA	NA	0.023383	0.703328
ENSG00000101104.12	0.014498	0.378807	0.054824	0.010432	0.263059	0.0145	0.0234062	0.703328
ENSG00000004468.12	0.04519	0.04519	0.01191	NA	NA	NA	0.0234165	0.703328
ENSG00000050555.17	0.0122	0.247939	NA	NA	NA	NA	0.0234566	0.703328
ENSG00000250629.1	NA	NA	0.02349	NA	NA	NA	0.02349	0.703328
ENSG00000137252.9	NA	0.0235	NA	NA	NA	NA	0.0235	0.703328
ENSG00000267368.1	0.0173	0.16611	0.03168	0.036738	0.023224	0.011164	0.0235521	0.703328
ENSG00000063241.7	0.893887	0.699725	NA	NA	NA	0.007231	0.0235938	0.703328
ENSG00000278834.1	0.018559	0.014556	0.0257	0.042198	0.0205	0.049525	0.0236159	0.703328
ENSG00000165794.9	0.812923	0.660533	0.00751	NA	NA	NA	0.0236378	0.703328
ENSG00000099956.18	0.041873	0.10892	0.00805	0.028069	0.03628	0.0297	0.0236427	0.703328
ENSG00000108961.13	0.004817	0.877233	0.838	0.050814	0.725	NA	0.0236482	0.703328
ENSG00000258957.1	NA	0.023678	NA	NA	NA	NA	0.023678	0.703328
ENSG00000155827.11	0.281	NA	0.005517	0.03396	0.678	0.543	0.0236795	0.703328
ENSG00000255474.1	0.01176	NA	0.56897	NA	NA	NA	0.02368	0.703328
ENSG00000051382.8	0.0237	NA	NA	NA	NA	NA	0.0237	0.703328
ENSG00000111725.10	0.49393	0.003609	0.767328	0.766663	0.94098	0.581505	0.0237119	0.703328
ENSG00000278897.1	0.01211	NA	0.351546	NA	NA	NA	0.023732	0.703328
ENSG00000072786.12	0.79786	0.011314	NA	NA	NA	NA	0.0237412	0.703328
ENSG00000256294.7	NA	0.005769	NA	0.298668	0.415635	0.885866	0.0237521	0.703328
ENSG00000205420.10	0.01095	0.009172	0.320435	0.638429	0.345997	0.02015	0.0237628	0.703328
ENSG00000182944.17	0.357671	0.05979	0.00454	0.130134	0.297918	0.212	0.0237796	0.703328
ENSG00000276651.1	NA	NA	0.0238	NA	NA	NA	0.0238	0.703328
ENSG00000261292.2	NA	0.011363	0.792641	NA	NA	NA	0.0238084	0.703328
ENSG00000259772.6	0.332	NA	0.0122	NA	NA	NA	0.0238335	0.703328
ENSG00000163110.14	0.02226	0.01378	0.12022	NA	NA	NA	0.0238989	0.704371
ENSG00000260923.6	0.01288	NA	0.157389	NA	NA	NA	0.0239286	0.704371
ENSG00000214485.6	0.99167	0.003412	NA	0.82388	NA	0.64211	0.0239841	0.705127
ENSG00000160753.15	NA	NA	0.018594	0.034023	NA	NA	0.0240507	0.706204
ENSG00000263753.6	0.042689	0.03714	0.01352	NA	NA	NA	0.0241457	0.706468
ENSG00000261557.1	NA	0.02416	NA	NA	NA	NA	0.02416	0.706468
ENSG00000279738.1	0.025224	NA	0.79823	0.88277	0.922807	0.00521	0.0241818	0.706468
ENSG00000221962.5	0.0912	0.01391	NA	NA	NA	NA	0.0241933	0.706468
ENSG00000259219.1	0.062	0.14	0.00989	NA	NA	NA	0.0242093	0.706468
ENSG00000180228.12	0.395435	NA	NA	0.344738	0.430966	0.00621	0.0242778	0.707367
ENSG00000227766.1	0.0243	NA	NA	NA	NA	NA	0.0243	0.707367
ENSG00000186615.10	0.424693	NA	0.33756	0.1167	0.03152	0.00619	0.0244794	0.710588
ENSG00000259618.1	0.548	NA	0.0122	NA	NA	NA	0.0245065	0.710588
ENSG00000263235.1	0.15947	0.05704	0.159469	0.11655	0.00491	0.23067	0.0245205	0.710588
ENSG00000033178.12	0.02008	0.044	0.02008	NA	NA	NA	0.0245311	0.710588
ENSG00000170011.13	NA	0.796486	0.011698	NA	NA	NA	0.0245752	0.710858
ENSG00000213719.8	NA	0.771	NA	0.11285	0.006953	0.0724	0.0246006	0.710858
ENSG00000253177.1	NA	0.01917	0.03477	NA	NA	NA	0.0247187	0.71095
ENSG00000251396.6	0.375523	0.46207	0.00837	NA	NA	NA	0.0247194	0.71095
ENSG00000260793.2	0.011044	0.48409	0.227	0.026435	0.0138	0.026435	0.024723	0.71095
ENSG00000250056.5	0.01321	NA	0.1765	NA	NA	NA	0.0247242	0.71095
ENSG00000103811.15	0.036	0.294	0.205	0.00639	0.02732	0.067587	0.0247661	0.711288
ENSG00000088766.11	0.62003	0.373569	0.014782	0.006208	0.11501	0.2533	0.0249356	0.711743
ENSG00000244425.3	0.188999	0.08818	0.00958	NA	NA	NA	0.0249373	0.711743
ENSG00000096433.10	0.0443	0.034	0.047988	0.01466	0.041334	0.0133	0.0249723	0.711743
ENSG00000197763.14	0.46	NA	0.012571	NA	NA	NA	0.0249787	0.711743
ENSG00000267390.1	0.610447	0.00411	0.61045	0.4785	0.4386	0.700649	0.0249947	0.711743
ENSG00000160783.19	0.217501	0.05761	0.185911	0.315463	0.447791	0.004738	0.025011	0.711743
ENSG00000226245.1	NA	0.451	0.37	0.175032	0.00508	0.802262	0.0250214	0.711743
ENSG00000263232.2	0.00849	0.75533	0.177301	NA	NA	NA	0.0250416	0.711743
ENSG00000131558.14	0.0266	0.0266	0.01676	0.032128	0.016718	0.072311	0.0250533	0.711743
ENSG00000179636.14	NA	0.025102	NA	NA	NA	NA	0.025102	0.712269
ENSG00000162576.16	0.041667	0.18259	0.715786	0.005161	0.109499	0.107012	0.0251893	0.71276
ENSG00000273340.1	0.121	0.0207	0.016179	0.03178	0.026992	0.0195	0.0252211	0.71276
ENSG00000138646.8	NA	0.02523	NA	NA	NA	NA	0.02523	0.71276
ENSG00000149212.11	0.271	0.254	0.153392	0.139	0.005582	NA	0.0252401	0.71276
ENSG00000164251.4	0.01142	0.135996	0.04168	NA	NA	NA	0.0253094	0.713076
ENSG00000176853.15	0.005495	0.48902	NA	0.78446	0.82462	0.041316	0.0253117	0.713076
ENSG00000258908.1	0.133485	0.013956	NA	NA	NA	NA	0.0253736	0.71397
ENSG00000172757.12	0.00871	0.00871	0.371524	0.182	0.639888	0.39203	0.0254322	0.714564
ENSG00000185031.6	0.878952	NA	0.011601	NA	NA	NA	0.0254874	0.714564
ENSG00000272008.1	0.0117	0.0204	0.0865	0.0157	0.04341	0.27975	0.0254992	0.714564
ENSG00000150054.18	0.118	0.029	0.0203	0.012926	0.0161	0.228384	0.0255158	0.714564
ENSG00000172250.14	0.02555	NA	NA	NA	NA	NA	0.02555	0.714584
ENSG00000275322.1	0.0256	NA	NA	NA	NA	NA	0.0256	0.714584
ENSG00000148344.10	0.547	0.004348	0.875048	0.58064	0.188	0.119	0.0256073	0.714584
ENSG00000115808.11	0.278988	0.00901	0.279048	NA	NA	NA	0.0257636	0.714836
ENSG00000131115.15	0.271678	0.008954	0.337267	NA	NA	NA	0.025771	0.714836
ENSG00000248994.1	0.0113	0.153244	0.04586	NA	NA	NA	0.0257775	0.714836
ENSG00000137411.16	0.0827	0.0094	0.013616	0.04615	0.070857	0.1736	0.0257897	0.714836
ENSG00000108342.12	0.017439	0.495285	NA	0.016829	0.0407	0.019202	0.02583	0.714836
ENSG00000268030.1	0.450547	0.004886	0.038678	0.737007	0.875282	0.090915	0.0259088	0.714836
ENSG00000271614.1	0.00735	NA	0.037103	0.276456	0.037103	0.487712	0.0259207	0.714836
ENSG00000237217.1	0.211742	0.0137	NA	NA	NA	NA	0.0259326	0.714836
ENSG00000246375.2	0.04215	0.03057	0.01687	NA	NA	NA	0.0259348	0.714836
ENSG00000259495.2	0.0109	0.16	0.0551	NA	NA	NA	0.0259414	0.714836
ENSG00000249695.6	NA	0.025952	NA	NA	NA	NA	0.025952	0.714836
ENSG00000163349.21	0.015416	NA	0.073581	0.460021	0.036446	0.011628	0.0260054	0.714836
ENSG00000203914.4	NA	0.02601	NA	NA	NA	NA	0.02601	0.714836
ENSG00000205238.9	0.0128	0.6617	NA	NA	NA	NA	0.0261418	0.716782
ENSG00000196576.14	0.004613	0.49164	0.78121	0.065156	0.379736	0.585	0.0261944	0.716782
ENSG00000054965.10	NA	NA	0.011299	0.0315	0.034321	0.25157	0.0262144	0.716782
ENSG00000197415.11	0.827	0.545292	0.008348	NA	NA	NA	0.0262304	0.716782
ENSG00000213753.10	0.060246	0.029517	0.014005	0.145737	0.345293	0.01017	0.0262712	0.716782
ENSG00000135426.15	NA	0.026304	NA	NA	NA	NA	0.026304	0.716782
ENSG00000164366.3	NA	0.005638	0.52879	0.237693	0.528744	0.103	0.0263193	0.716782
ENSG00000196396.9	0.242982	0.151173	0.006	0.021994	0.1464	0.63503	0.0264457	0.716782
ENSG00000273026.1	0.105172	0.20939	0.010693	0.013569	0.283049	0.023102	0.0264732	0.716782
ENSG00000163710.7	0.00441	0.719221	0.523741	0.20544	0.747	0.41145	0.026498	0.716782
ENSG00000171617.13	0.22501	NA	0.12838	0.935194	0.02652	0.00646	0.0265031	0.716782
ENSG00000197063.10	NA	NA	0.00863	0.476613	0.756	NA	0.0265305	0.716782
ENSG00000116574.5	0.016079	0.0573	0.007121	0.387149	0.057809	0.921328	0.0265307	0.716782
ENSG00000280269.1	0.0138	0.271	NA	NA	NA	NA	0.0265445	0.716782
ENSG00000100605.16	0.019292	0.477424	0.07731	0.00624	0.50149	0.49368	0.0266095	0.716782
ENSG00000111961.17	0.625	NA	0.35	0.00597	0.06702	0.18781	0.0266504	0.716782
ENSG00000130758.7	0.026538	0.028689	0.035634	0.026538	0.026538	0.020448	0.0266838	0.716782
ENSG00000167779.7	NA	0.013868	0.280564	NA	NA	NA	0.0267278	0.716782
ENSG00000151743.10	NA	0.34493	0.070084	0.006281	0.076205	0.614918	0.0267357	0.716782
ENSG00000104870.12	0.343566	0.006412	0.162362	0.113756	0.231355	0.020744	0.026804	0.716782
ENSG00000135119.14	0.01403	NA	0.249911	NA	NA	NA	0.0268278	0.716782
ENSG00000158109.14	0.806695	0.08284	0.743614	0.806695	0.004504	0.369226	0.0268281	0.716782
ENSG00000276742.1	0.0276	0.0137	0.294	NA	NA	NA	0.0268509	0.716782
ENSG00000164506.14	NA	0.904	0.109	0.0751	0.00618	0.08037	0.0268539	0.716782
ENSG00000186409.14	0.029382	0.02369	0.024233	0.024887	0.03657	0.026232	0.026888	0.716782
ENSG00000214595.11	0.181894	0.318	0.052937	0.235201	0.006872	0.02096	0.0269373	0.716782
ENSG00000081019.13	0.037559	0.08007	0.008665	0.016015	0.846799	0.085221	0.0269708	0.716782
ENSG00000125741.4	0.003435	0.505867	0.984947	0.718882	0.583178	0.470674	0.0270182	0.716782
ENSG00000228502.1	NA	0.01585	NA	0.090638	NA	NA	0.0270451	0.716782
ENSG00000257475.2	0.96172	NA	0.010028	NA	NA	NA	0.027075	0.716782
ENSG00000254615.2	0.006185	0.11289	0.22076	0.02981	0.47982	0.073316	0.0270876	0.716782
ENSG00000260136.5	0.00496	0.28138	0.191933	0.269043	0.33809	0.13342	0.0271664	0.716782
ENSG00000029559.6	0.56983	0.0092	0.3157	NA	NA	NA	0.0272017	0.716782
ENSG00000153130.17	0.00842	0.21994	0.09674	0.0509	0.01468	0.51202	0.0272082	0.716782
ENSG00000171621.13	0.289755	0.0064	0.015485	0.698436	0.242057	0.805961	0.0272381	0.716782
ENSG00000253708.1	NA	0.02728	NA	NA	NA	NA	0.02728	0.716782
ENSG00000204410.14	0.07	0.0488	0.02909	0.0211	0.053011	0.0118	0.027282	0.716782
ENSG00000099822.2	0.233654	NA	0.01437	NA	NA	NA	0.0273209	0.716782
ENSG00000244151.1	NA	0.89286	0.45598	0.005172	0.746382	0.421327	0.0273281	0.716782
ENSG00000112167.9	0.0142	NA	0.288	NA	NA	NA	0.027388	0.716782
ENSG00000146476.10	0.319	0.262	0.348	0.313	0.00483	0.26529	0.0273902	0.716782
ENSG00000156011.16	0.454627	0.30701	0.71805	0.30424	0.0116	0.007694	0.027405	0.716782
ENSG00000117505.12	0.061769	0.50738	0.016779	0.098953	0.008487	0.065775	0.0274522	0.716782
ENSG00000282728.1	0.106	0.02	0.019987	NA	NA	NA	0.0274588	0.716782
ENSG00000271973.1	0.463	NA	0.013828	NA	NA	NA	0.0274653	0.716782
ENSG00000151779.12	NA	0.0755	0.131501	0.098858	0.006791	0.20704	0.0275082	0.716782
ENSG00000164414.17	0.0217	0.0126	0.109	0.0706	0.0181	0.07076	0.0275594	0.716782
ENSG00000101109.11	0.030541	0.006488	0.030618	0.83216	0.279658	0.49087	0.0276298	0.716782
ENSG00000145002.12	0.892181	0.793	0.00824	NA	NA	NA	0.0276351	0.716782
ENSG00000250654.7	0.0098	0.398316	0.172426	NA	NA	NA	0.0276392	0.716782
ENSG00000146054.17	0.10037	0.008213	0.01502	0.088579	0.225189	0.22709	0.0276833	0.716782
ENSG00000152582.13	0.07792	0.11936	0.00886	0.014767	0.073781	0.33543	0.0276869	0.716782
ENSG00000250362.1	NA	NA	0.02769	NA	NA	NA	0.02769	0.716782
ENSG00000167723.14	0.931002	0.658885	0.59	0.012176	0.298	0.006759	0.0277793	0.717168
ENSG00000089159.16	0.9402	NA	0.779939	0.338765	0.005185	0.172446	0.0277861	0.717168
ENSG00000273234.1	0.0278	NA	NA	NA	NA	NA	0.0278	0.717168
ENSG00000258819.1	0.019029	0.28411	0.01903	NA	NA	NA	0.0278342	0.717168
ENSG00000076685.18	0.00992	0.0109	0.154	0.04128	0.625	0.858916	0.0278836	0.717168
ENSG00000170632.13	0.0679	0.77673	0.03208	0.012866	0.025035	0.018094	0.0278872	0.717168
ENSG00000008405.11	0.47095	NA	0.05984	0.008307	0.161075	NA	0.0279346	0.717607
ENSG00000258947.6	0.24795	0.23677	0.159137	0.006166	0.09766	0.0338	0.0279785	0.717951
ENSG00000227039.6	0.03572	0.0144	0.0235	0.0443	0.11239	0.0235	0.0280724	0.718837
ENSG00000169439.11	0.565902	NA	NA	0.08382	0.00736	0.813289	0.0280739	0.718837
ENSG00000166900.15	0.0818	0.0927	0.034372	0.0233	0.03472	0.01115	0.0281491	0.719487
ENSG00000164037.16	NA	0.00915	0.0752	0.0159	0.65655	0.85481	0.0281647	0.719487
ENSG00000158234.12	0.768	0.194786	0.009517	NA	NA	NA	0.0282272	0.719487
ENSG00000239483.1	NA	NA	0.028252	NA	NA	NA	0.028252	0.719487
ENSG00000160767.20	0.020862	0.84934	0.048999	0.020009	0.020009	0.020009	0.0282657	0.719487
ENSG00000241878.11	0.190389	0.59368	0.01952	0.025042	0.010103	0.0551	0.0282823	0.719487
ENSG00000177380.13	NA	NA	0.863251	0.900656	0.006324	0.560607	0.0283126	0.719487
ENSG00000165886.4	0.0778	NA	0.875	0.133587	0.00721	0.040061	0.0284054	0.719546
ENSG00000183798.4	0.017356	0.101736	0.026221	NA	NA	NA	0.0284672	0.719546
ENSG00000275066.4	0.023149	0.023149	0.0231	0.035606	0.0395	0.0362	0.0284792	0.719546
ENSG00000100678.18	0.007305	0.965602	0.73851	NA	NA	NA	0.0284984	0.719546
ENSG00000280916.1	0.0285	NA	NA	NA	NA	NA	0.0285	0.719546
ENSG00000267065.2	0.018756	0.047122	0.0326	NA	NA	NA	0.0285252	0.719546
ENSG00000103404.14	0.2703	0.04234	0.031486	0.031486	0.03883	0.01057	0.0285283	0.719546
ENSG00000055732.12	0.017286	0.26423	0.022847	NA	NA	NA	0.0286688	0.72232
ENSG00000035403.17	0.101	0.0216	0.114	0.092799	0.00765	0.265279	0.0287399	0.722571
ENSG00000143393.16	0.359168	0.00726	0.22967	NA	0.795537	NA	0.028786	0.722571
ENSG00000129195.15	0.6072	NA	0.0142	NA	NA	NA	0.0287913	0.722571
ENSG00000180008.8	NA	0.612933	0.41705	0.23308	0.00589	0.48669	0.0288128	0.722571
ENSG00000122642.10	0.0306	NA	0.02741	NA	NA	NA	0.0289175	0.722571
ENSG00000202533.1	0.02896	NA	NA	NA	NA	NA	0.02896	0.722571
ENSG00000227542.1	0.028984	NA	NA	NA	NA	NA	0.028984	0.722571
ENSG00000132915.10	NA	0.02899	NA	NA	NA	NA	0.02899	0.722571
ENSG00000258725.1	0.0192	0.162	0.0211	0.0174	0.09036	0.030027	0.0289948	0.722571
ENSG00000104859.14	0.007391	NA	0.158101	0.825525	NA	0.365303	0.0290438	0.722571
ENSG00000042980.12	0.019561	NA	0.89412	0.7214	0.00767	0.344148	0.0290955	0.722571
ENSG00000225101.4	NA	0.0291	NA	NA	NA	NA	0.0291	0.722571
ENSG00000180834.7	0.119	0.014513	0.03201	0.02688	0.028	0.04021	0.0291195	0.722571
ENSG00000084207.15	0.0264	0.0192	0.048036	0.0309	0.019159	0.09593	0.0291904	0.722571
ENSG00000186432.8	0.78	0.633566	0.935998	0.51103	0.659	0.0044	0.0292114	0.722571
ENSG00000172543.7	0.0437	0.0421	0.032755	0.0297	0.01763	0.0264	0.0292141	0.722571
ENSG00000279926.1	NA	NA	0.402	0.00816	0.19565	0.11231	0.029221	0.722571
ENSG00000058729.10	0.03654	0.040233	0.04695	0.040233	0.04147	0.01206	0.0292297	0.722571
ENSG00000134061.5	0.0293	NA	NA	NA	NA	NA	0.0293	0.723551
ENSG00000228474.5	0.064359	NA	0.035449	0.010862	0.463889	NA	0.0293704	0.724532
ENSG00000264940.4	NA	0.029481	NA	NA	NA	NA	0.029481	0.7265
ENSG00000156140.9	0.02625	0.03375	NA	NA	NA	NA	0.0295326	0.727013
ENSG00000101084.17	0.021393	0.021393	0.125588	NA	NA	NA	0.0296485	0.727653
ENSG00000138758.11	0.00639	0.47523	0.37907	0.0241	0.43952	0.34151	0.0296611	0.727653
ENSG00000258811.1	0.487873	0.194048	0.0104	NA	NA	NA	0.0296938	0.727653
ENSG00000250432.5	0.0098	0.446405	0.67021	NA	NA	NA	0.0297102	0.727653
ENSG00000199631.1	NA	NA	0.02977	NA	NA	NA	0.02977	0.727653
ENSG00000258742.5	NA	NA	0.02977	NA	NA	NA	0.02977	0.727653
ENSG00000113360.16	0.04538	0.032922	0.02069	NA	NA	NA	0.029788	0.727653
ENSG00000256542.2	0.02981	NA	NA	NA	NA	NA	0.02981	0.727653
ENSG00000267737.1	0.029836	NA	NA	NA	NA	NA	0.029836	0.727653
ENSG00000148842.17	0.00672	0.884	0.0191	0.12574	0.368	0.660399	0.0299071	0.727887
ENSG00000099260.10	NA	NA	NA	0.117426	0.321115	0.01113	0.0299369	0.727887
ENSG00000163686.14	0.103	0.88825	0.260623	0.18633	0.00515	0.73499	0.0299463	0.727887
ENSG00000262209.2	NA	0.023263	0.04211	NA	NA	NA	0.0299777	0.727887
ENSG00000204657.3	0.028	NA	0.032439	NA	NA	NA	0.030057	0.727887
ENSG00000161896.11	0.0151	0.0969	0.048167	0.01763	0.022355	0.4265	0.0300854	0.727887
ENSG00000104472.9	0.033665	0.02021	0.02468	0.0738	0.02744	0.033867	0.0301333	0.727887
ENSG00000258469.1	NA	0.034072	0.07641	0.70528	0.01377	0.0188	0.0301366	0.727887
ENSG00000173482.16	0.300257	0.06852	0.01205	0.12989	0.5807	0.010852	0.0301876	0.727887
ENSG00000146700.8	0.0588	0.65755	0.56994	0.020181	0.020181	0.011825	0.0302251	0.727887
ENSG00000262814.7	0.325095	NA	NA	0.087624	0.269	0.008627	0.0302757	0.727887
ENSG00000219604.1	0.0154	NA	0.416	NA	NA	NA	0.0303338	0.727887
ENSG00000235795.1	0.03034	NA	NA	NA	NA	NA	0.03034	0.727887
ENSG00000127951.6	0.0618	0.06834	0.01579	0.011887	0.183253	0.068335	0.0303646	0.727887
ENSG00000073921.17	0.00928	0.46	0.02232	0.0611	0.116481	0.05087	0.0304092	0.727887
ENSG00000101773.18	0.020149	NA	0.21479	0.00868	0.6608	0.760363	0.0304729	0.727887
ENSG00000229644.6	0.103	0.126	0.00672	0.401179	0.749	NA	0.0304766	0.727887
ENSG00000270184.1	0.00519	0.69769	NA	0.37274	0.96743	0.30978	0.0305277	0.727887
ENSG00000099953.9	0.27032	0.08011	0.29553	0.363715	0.340648	0.0057	0.0305331	0.727887
ENSG00000064703.11	0.022251	0.53449	0.026432	0.026432	0.026432	0.026432	0.0305943	0.727887
ENSG00000260290.2	NA	0.00639	0.2251	0.732946	0.1582	0.53408	0.0306211	0.727887
ENSG00000180917.17	0.04972	0.01254	0.053259	0.039048	0.0262	0.07362	0.0306496	0.727887
ENSG00000155858.5	0.01171	0.178855	0.20195	0.015308	NA	0.30735	0.0307556	0.727887
ENSG00000174680.9	0.25041	0.011	0.25041	NA	NA	NA	0.0307869	0.727887
ENSG00000262179.2	0.515	0.0105	0.314	NA	NA	NA	0.030789	0.727887
ENSG00000108298.9	NA	0.415073	NA	0.057063	NA	0.012664	0.030794	0.727887
ENSG00000142408.4	NA	NA	0.030806	NA	NA	NA	0.030806	0.727887
ENSG00000248830.1	0.011336	0.338342	0.131805	NA	NA	NA	0.0308077	0.727887
ENSG00000218018.2	0.519724	0.518657	0.010263	NA	NA	NA	0.0308234	0.727887
ENSG00000107960.10	0.0192	0.31	NA	0.038873	0.266	0.012642	0.0308338	0.727887
ENSG00000178163.7	0.05847	0.67736	0.37765	0.0271	0.00969	0.02652	0.0308592	0.727887
ENSG00000237887.1	NA	0.0309	NA	NA	NA	NA	0.0309	0.727887
ENSG00000267026.5	0.0309	NA	NA	NA	NA	NA	0.0309	0.727887
ENSG00000100744.14	0.069341	0.071367	0.00838	0.06559	0.06427	0.06427	0.0309901	0.727887
ENSG00000110074.10	0.0339	0.0353	0.086073	0.0238	0.024508	0.02414	0.0309995	0.727887
ENSG00000223459.5	0.016	NA	0.3296	NA	NA	NA	0.0310007	0.727887
ENSG00000213638.5	0.007415	0.067021	0.759415	0.076134	0.746637	0.027298	0.0310611	0.727887
ENSG00000142409.5	NA	0.697058	NA	0.020977	0.011205	0.851928	0.0310745	0.727887
ENSG00000204897.6	NA	NA	0.0311	NA	NA	NA	0.0311	0.727887
ENSG00000279029.1	NA	0.0311	NA	NA	NA	NA	0.0311	0.727887
ENSG00000104529.17	NA	NA	0.05417	0.96245	0.00846	0.054357	0.0311097	0.727887
ENSG00000211658.2	NA	0.03116	NA	NA	NA	NA	0.03116	0.728061
ENSG00000130813.17	NA	0.019132	0.083757	NA	NA	NA	0.0312142	0.728061
ENSG00000270890.1	0.294	NA	0.0163	NA	NA	NA	0.0313104	0.728061
ENSG00000253595.5	0.220758	0.07594	0.01269	NA	NA	NA	0.0313262	0.728061
ENSG00000228293.1	NA	NA	0.031328	NA	NA	NA	0.031328	0.728061
ENSG00000204070.9	0.508209	0.005994	0.093342	0.127526	0.303207	0.2143	0.0313566	0.728061
ENSG00000057663.14	0.0203	NA	NA	0.977	0.23518	0.00848	0.0313603	0.728061
ENSG00000204655.11	0.0376	0.191	0.015545	NA	NA	NA	0.0313639	0.728061
ENSG00000125170.10	0.01616	0.85912	0.043832	0.011371	0.09749	0.06786	0.0314395	0.729099
ENSG00000224232.1	0.010969	0.868	0.088388	NA	NA	NA	0.031471	0.729115
ENSG00000229871.1	0.013765	0.13102	0.065275	NA	NA	NA	0.0315077	0.729249
ENSG00000018869.16	0.089655	0.654158	0.654158	0.654158	0.744149	0.00537	0.0316293	0.730926
ENSG00000232729.7	0.0163	NA	0.34647	NA	NA	NA	0.0316709	0.730926
ENSG00000197951.8	0.010355	0.165115	0.971258	0.03467	0.035243	0.015542	0.0317045	0.730926
ENSG00000229728.1	0.004464	0.947274	0.941557	0.527103	0.541951	0.4346	0.031765	0.730926
ENSG00000227467.3	0.0188	0.101	NA	NA	NA	NA	0.0317938	0.730926
ENSG00000260230.2	0.0318	NA	NA	NA	NA	NA	0.0318	0.730926
ENSG00000175756.13	0.948872	NA	0.814285	0.005743	0.166064	0.405159	0.0318652	0.730926
ENSG00000172508.10	0.354	0.362	0.00749	0.0584	0.262471	NA	0.0318771	0.730926
ENSG00000065559.14	0.033221	0.139791	0.0244	0.014152	0.16	0.029697	0.0318949	0.730926
ENSG00000122859.4	0.0319	NA	NA	NA	NA	NA	0.0319	0.730926
ENSG00000219626.8	0.023215	0.0466	0.040915	0.021931	0.038906	0.03626	0.0319486	0.730926
ENSG00000279237.1	NA	0.01687	0.24893	NA	NA	NA	0.0319517	0.730926
ENSG00000221887.5	NA	0.01495	0.82168	NA	NA	NA	0.0322351	0.735539
ENSG00000136319.11	0.115039	0.012597	0.07294	0.03619	0.05906	0.02491	0.0322456	0.735539
ENSG00000169228.13	0.02862	0.016271	0.2627	0.057776	0.03696	0.02364	0.0322468	0.735539
ENSG00000269124.1	0.021756	0.559389	0.021128	NA	NA	NA	0.0322998	0.735554
ENSG00000134363.11	NA	0.913785	0.01371	NA	NA	NA	0.0323658	0.735554
ENSG00000196810.4	0.03278	0.03078	0.03202	0.0298	0.03247	0.03734	0.0323698	0.735554
ENSG00000150401.14	NA	0.43209	0.016423	NA	NA	NA	0.0323991	0.735554
ENSG00000136003.15	0.09742	0.758108	0.18964	0.005676	0.845855	0.25385	0.0324033	0.735554
ENSG00000067900.7	NA	0.02183	NA	0.06461	0.308	0.0168	0.0325041	0.736454
ENSG00000156304.14	0.06099	0.9129	0.00847	0.5554	NA	NA	0.0325431	0.736454
ENSG00000145476.15	0.02349	0.22836	0.01364	0.0545	0.04116	0.04553	0.0325822	0.736454
ENSG00000196139.13	NA	0.022	0.00992	0.406783	0.211	0.354845	0.0326359	0.736454
ENSG00000197813.5	0.261622	0.872001	0.104373	0.412652	0.033709	0.006767	0.0326785	0.736454
ENSG00000136819.15	NA	NA	0.138552	0.03166	0.0578	0.015	0.032681	0.736454
ENSG00000228043.5	NA	0.729	0.015704	NA	NA	NA	0.0327387	0.736454
ENSG00000189157.13	0.01502	0.09689	0.06702	NA	NA	NA	0.0327682	0.736454
ENSG00000185274.11	0.0341	0.02449	0.04735	NA	NA	NA	0.0328754	0.736454
ENSG00000232489.1	NA	NA	0.032888	NA	NA	NA	0.032888	0.736454
ENSG00000251775.1	NA	0.0329	NA	NA	NA	NA	0.0329	0.736454
ENSG00000198399.14	0.155182	0.0542	0.064857	0.028337	0.03336	0.01294	0.0329036	0.736454
ENSG00000079263.18	0.007747	0.0256	0.292181	0.590453	0.076796	0.56166	0.0329089	0.736454
ENSG00000269924.1	0.01914	NA	0.11427	NA	NA	NA	0.0329097	0.736454
ENSG00000279670.1	0.0176	0.220175	NA	NA	NA	NA	0.0329108	0.736454
ENSG00000151693.9	0.013063	0.0676	0.113112	0.968213	0.007926	0.92567	0.0330079	0.737645
ENSG00000254238.1	0.033037	NA	NA	NA	NA	NA	0.033037	0.737645
ENSG00000279342.2	0.664	0.0299	0.028769	0.0228	0.043554	0.02092	0.0331089	0.737645
ENSG00000112175.7	0.62	0.892	0.00996	NA	NA	NA	0.0331305	0.737645
ENSG00000203761.5	NA	NA	0.889886	0.017359	0.071211	0.017356	0.0331571	0.737645
ENSG00000279897.1	0.841382	NA	0.015175	NA	NA	NA	0.0331716	0.737645
ENSG00000023902.13	0.038049	0.0181	NA	0.017596	0.572905	0.077674	0.0332114	0.737645
ENSG00000275180.1	NA	NA	0.033214	NA	NA	NA	0.033214	0.737645
ENSG00000000938.12	0.016168	NA	0.682573	NA	NA	NA	0.0333403	0.737939
ENSG00000242607.1	0.625775	0.19465	0.04285	0.02083	0.00941	0.666348	0.0334457	0.737939
ENSG00000124766.6	NA	NA	0.646	0.0106	NA	0.7621	0.0334471	0.737939
ENSG00000254290.1	0.03345	NA	NA	NA	NA	NA	0.03345	0.737939
ENSG00000102984.14	NA	NA	0.167337	0.146824	0.00952	0.30523	0.033503	0.737939
ENSG00000182310.13	0.37153	0.392661	0.006124	0.177953	0.281647	0.184539	0.0335629	0.737939
ENSG00000114923.16	0.005657	0.56	NA	0.948947	0.639355	0.86317	0.0335651	0.737939
ENSG00000228594.3	NA	NA	0.747632	0.222503	0.008825	0.18785	0.0335964	0.737939
ENSG00000122958.14	0.608	NA	0.726	0.72204	0.008	NA	0.0336207	0.737939
ENSG00000204314.10	0.257	NA	0.170549	0.04222	0.025359	0.013	0.0336409	0.737939
ENSG00000223820.5	NA	0.00765	0.0827	0.21202	0.301	0.579672	0.0336636	0.737939
ENSG00000215559.8	NA	0.0337	NA	NA	NA	NA	0.0337	0.737939
ENSG00000235927.4	0.018961	0.05655	0.053533	NA	NA	NA	0.0337037	0.737939
ENSG00000259592.1	0.0127	0.606	0.0882	NA	NA	NA	0.0337113	0.737939
ENSG00000280587.1	0.011303	0.47933	0.50008	NA	NA	NA	0.0337187	0.737939
ENSG00000264522.5	0.023401	NA	0.01771	0.206251	0.335315	0.023401	0.0337353	0.737939
ENSG00000119771.14	0.090306	0.0265	0.773055	0.842453	0.00711	0.72335	0.0337827	0.737939
ENSG00000269161.1	NA	0.033836	NA	NA	NA	NA	0.033836	0.737939
ENSG00000174099.10	NA	0.033843	NA	NA	NA	NA	0.033843	0.737939
ENSG00000136144.11	0.02932	0.3323	0.023989	0.00981	0.276	0.84076	0.0339102	0.737939
ENSG00000132286.11	0.0344	0.418	0.011688	0.0373	0.029294	0.51288	0.0339799	0.737939
ENSG00000261342.1	0.006947	NA	0.911001	0.046682	0.094279	0.945124	0.0339991	0.737939
ENSG00000183808.11	0.009652	0.02464	0.20845	0.037	0.54383	0.392982	0.0340121	0.737939
ENSG00000260619.1	0.228	0.0117	0.615	NA	NA	NA	0.0340177	0.737939
ENSG00000083807.9	0.025803	0.181864	0.057724	0.031986	0.195255	0.012655	0.034098	0.737939
ENSG00000136827.11	0.165	0.019904	0.02961	0.02016	0.047	0.0646	0.0340992	0.737939
ENSG00000175182.14	0.0115	0.111867	NA	0.04133	0.734	NA	0.0341428	0.737939
ENSG00000183773.15	0.036324	0.6281	0.34707	0.007216	0.16868	0.244	0.0341748	0.737939
ENSG00000170370.11	NA	NA	0.0342	NA	NA	NA	0.0342	0.737939
ENSG00000260647.1	0.00562	0.284651	0.935	0.262745	0.456	0.15456	0.0342395	0.737939
ENSG00000090020.10	0.012554	0.147	0.374242	NA	NA	NA	0.0342563	0.737939
ENSG00000231035.1	0.967556	0.348	0.008608	NA	NA	NA	0.0343281	0.737939
ENSG00000182983.14	NA	NA	0.034329	NA	NA	NA	0.034329	0.737939
ENSG00000276231.4	0.351255	NA	NA	0.781269	0.0112	NA	0.0343467	0.737939
ENSG00000004838.13	NA	0.007369	0.512996	0.05757	0.846	0.67135	0.0343778	0.737939
ENSG00000153233.12	0.53406	NA	0.017149	NA	NA	NA	0.0343967	0.737939
ENSG00000174521.7	0.050267	0.019948	0.057992	NA	NA	NA	0.0344095	0.737939
ENSG00000163002.12	0.035453	0.0232	0.068019	0.053074	0.019231	0.05805	0.0344999	0.737939
ENSG00000080845.17	0.02805	0.840175	0.021393	0.048381	0.587405	0.01303	0.0345779	0.737939
ENSG00000164089.8	NA	0.03458	NA	NA	NA	NA	0.03458	0.737939
ENSG00000184232.8	0.00738	0.0382	0.641822	0.18	0.348755	0.15201	0.0346121	0.737939
ENSG00000267309.1	0.025463	0.057472	0.031691	0.026148	0.020226	0.732251	0.0346307	0.737939
ENSG00000170379.19	0.00517	0.72492	0.36498	0.962481	0.454399	0.1443	0.034642	0.737939
ENSG00000265136.1	0.016855	NA	0.672	NA	NA	NA	0.0347114	0.737939
ENSG00000075624.13	NA	0.87984	0.011	0.255571	NA	NA	0.0347518	0.737939
ENSG00000185261.14	0.02727	NA	0.1043	0.025682	0.018184	0.22917	0.0347792	0.737939
ENSG00000230202.1	0.07	NA	0.0231	NA	NA	NA	0.034784	0.737939
ENSG00000152242.10	0.013996	0.62801	0.19917	0.01106	0.2621	0.215266	0.0348214	0.737939
ENSG00000111269.2	0.00823	0.858383	0.077558	0.050898	NA	0.797293	0.0348836	0.737939
ENSG00000244218.3	NA	0.01864	0.23425	NA	NA	NA	0.0349128	0.737939
ENSG00000182218.9	0.013893	0.132461	0.14328	NA	NA	NA	0.0349292	0.737939
ENSG00000184588.17	0.29057	0.00776	0.406346	0.94679	NA	NA	0.035068	0.737939
ENSG00000167543.15	0.023271	0.023271	0.0675	0.023271	0.092	0.059919	0.035082	0.737939
ENSG00000105483.17	0.333619	0.47911	0.074551	0.032765	0.07737	0.008925	0.0350929	0.737939
ENSG00000073350.13	0.291412	0.093835	0.214	0.007184	0.0938	0.210137	0.0350933	0.737939
ENSG00000215533.8	0.47056	0.2938	0.01212	NA	NA	NA	0.0350944	0.737939
ENSG00000229124.6	0.644	NA	0.0493	0.010779	0.0336	0.415065	0.0351074	0.737939
ENSG00000259828.1	0.0123	0.628	0.174	NA	NA	NA	0.0351148	0.737939
ENSG00000169621.9	0.022412	0.102	0.114549	0.025013	0.05457	0.02017	0.0351679	0.737939
ENSG00000249502.1	0.44818	0.01173	0.57708	NA	NA	NA	0.0351699	0.737939
ENSG00000197980.12	0.163	0.058543	0.016016	NA	NA	NA	0.0352071	0.737939
ENSG00000173726.10	0.006428	0.32626	0.132289	0.278813	0.122459	0.832049	0.0352406	0.737939
ENSG00000182931.9	NA	0.044573	0.029165	NA	NA	NA	0.0352658	0.737939
ENSG00000181619.11	0.006941	0.140835	0.16299	0.15934	0.17004	0.3149	0.0352766	0.737939
ENSG00000135248.15	0.756	NA	0.01674	NA	NA	NA	0.0353031	0.737939
ENSG00000099910.16	0.042077	0.56636	NA	0.295308	0.007912	0.909	0.0353171	0.737939
ENSG00000255794.7	NA	0.035368	NA	NA	NA	NA	0.035368	0.737939
ENSG00000014257.15	0.515	0.634232	0.005324	0.34671	0.935	0.7842	0.0353934	0.737939
ENSG00000259972.2	0.02021	0.03055	0.053281	0.041593	0.04213	0.04942	0.0355207	0.737939
ENSG00000149548.14	0.0282	0.153	0.02602	0.0374	0.022315	0.0583	0.0355542	0.737939
ENSG00000122483.17	0.010802	0.06981	NA	0.115423	0.453743	0.040579	0.0355947	0.737939
ENSG00000007129.17	0.077043	0.180218	0.015093	NA	NA	NA	0.0356184	0.737939
ENSG00000259326.1	0.799	0.0166	NA	NA	NA	NA	0.0356345	0.737939
ENSG00000242028.6	0.234	0.0175	NA	0.708	0.01863	NA	0.0356382	0.737939
ENSG00000135974.9	0.40117	NA	NA	0.936904	0.008592	0.09781	0.0356836	0.737939
ENSG00000151687.14	0.113912	0.627	0.795526	0.651273	0.005891	0.77408	0.0357057	0.737939
ENSG00000242687.2	0.791	0.75288	0.84391	0.870747	0.212169	0.005443	0.0357277	0.737939
ENSG00000087589.16	0.624829	0.126622	0.006538	0.173078	0.201407	0.67847	0.0358585	0.737939
ENSG00000277511.1	0.008909	NA	0.136	0.653501	0.855	NA	0.0358642	0.737939
ENSG00000246640.1	0.030764	0.18871	0.0216	NA	NA	NA	0.035865	0.737939
ENSG00000103226.17	0.0251	0.03488	0.024484	0.051122	0.06613	0.04282	0.0358653	0.737939
ENSG00000182742.5	0.862834	0.011584	0.224	NA	NA	NA	0.0359234	0.737939
ENSG00000023171.16	0.0815	0.897	0.477761	0.0152	0.010754	0.19486	0.0359861	0.737939
ENSG00000272562.1	NA	0.17877	0.019872	NA	NA	NA	0.0360445	0.737939
ENSG00000138080.13	0.266209	0.011	NA	0.017305	0.925898	0.53606	0.0361202	0.737939
ENSG00000179611.3	0.02741	0.00912	NA	0.96592	0.85929	NA	0.0361599	0.737939
ENSG00000047315.15	NA	NA	0.01753	0.318	0.01998	0.39388	0.0361802	0.737939
ENSG00000104885.17	0.794528	0.07572	0.649904	0.662358	0.006475	0.1718	0.0361868	0.737939
ENSG00000197943.9	0.29785	0.00567	0.552587	0.591104	0.93003	0.34514	0.0362468	0.737939
ENSG00000175166.16	0.108	0.006758	0.773027	0.16315	0.269	0.2485	0.0362588	0.737939
ENSG00000198517.9	0.0504	0.66327	0.01327	0.032344	0.12777	0.029921	0.0362599	0.737939
ENSG00000196531.10	0.01181	0.96651	NA	NA	NA	NA	0.0362814	0.737939
ENSG00000117758.13	NA	NA	0.036312	NA	NA	NA	0.036312	0.737939
ENSG00000075618.17	0.446	0.011	0.02773	0.060317	0.036527	0.857261	0.0363182	0.737939
ENSG00000105618.13	0.008221	0.397194	0.247946	0.159495	0.169343	NA	0.0363588	0.737939
ENSG00000154102.10	0.09027	0.07476	0.009079	0.483104	0.2745	NA	0.0363688	0.737939
ENSG00000112041.12	NA	0.351	0.0188	NA	NA	NA	0.0363917	0.737939
ENSG00000125457.13	0.009941	NA	0.851	0.032822	0.113	0.237897	0.0364508	0.737939
ENSG00000086200.16	0.00677	0.334888	0.11664	0.285192	0.09541	0.85736	0.036467	0.737939
ENSG00000158106.13	0.026806	0.01702	0.03182	0.04199	0.23314	0.102854	0.036472	0.737939
ENSG00000271754.1	NA	0.775	NA	0.00914	0.60914	0.19406	0.0365102	0.737939
ENSG00000106638.15	0.0719	0.01124	0.05385	0.056139	0.087293	0.071985	0.0365485	0.737939
ENSG00000136147.17	0.37869	NA	0.016316	0.01281	0.27858	0.86884	0.0366155	0.737939
ENSG00000057019.15	0.0675	NA	0.275278	0.27897	0.0468	0.01055	0.036642	0.737939
ENSG00000135968.20	0.030003	0.0573	0.064393	0.033592	0.030199	0.02894	0.0366597	0.737939
ENSG00000166913.12	0.038426	NA	0.060857	0.030365	0.03528	0.03062	0.03667	0.737939
ENSG00000142185.16	0.59877	0.7005	0.0118	NA	NA	NA	0.0366874	0.737939
ENSG00000006606.8	NA	NA	0.0367	NA	NA	NA	0.0367	0.737939
ENSG00000167693.16	0.451334	0.058084	0.035	0.020498	0.0422	0.022443	0.0367086	0.737939
ENSG00000127870.16	NA	0.00803	0.430985	0.70766	0.11426	0.19942	0.0367332	0.737939
ENSG00000271857.1	0.0751	0.079	0.042	0.0691	0.00989	0.67365	0.036747	0.737939
ENSG00000130935.9	NA	0.58918	0.705	0.924842	0.00802	NA	0.0367559	0.737939
ENSG00000163380.15	0.122	0.020273	0.041097	NA	NA	NA	0.0367594	0.737939
ENSG00000197748.12	NA	NA	0.0368	NA	NA	NA	0.0368	0.738126
ENSG00000230795.3	0.0162	0.193	0.076857	0.0262	0.103994	0.028	0.0368853	0.738143
ENSG00000281100.1	0.569	0.717085	0.011884	NA	NA	NA	0.0369323	0.738143
ENSG00000234076.1	0.012	0.392758	0.769447	NA	NA	NA	0.0369421	0.738143
ENSG00000005075.15	NA	NA	0.01312	0.058376	0.226195	0.089677	0.0370005	0.738143
ENSG00000198868.3	0.48122	0.008424	0.36521	0.575869	NA	0.06584	0.0370098	0.738143
ENSG00000163412.12	0.0265	0.871083	0.012701	0.07926	0.372	0.02605	0.0370969	0.738143
ENSG00000233970.1	NA	NA	0.037111	NA	NA	NA	0.037111	0.738143
ENSG00000121089.4	0.06597	0.01457	0.74825	NA	NA	NA	0.0371349	0.738143
ENSG00000281406.1	0.037183	NA	NA	NA	NA	NA	0.037183	0.738143
ENSG00000156398.12	0.377	0.00667	0.426	0.286063	0.181	0.37708	0.0371856	0.738143
ENSG00000107077.18	0.0123	NA	0.022556	0.26906	0.265	0.282	0.037218	0.738143
ENSG00000139835.13	0.03074	0.03185	0.059912	NA	NA	NA	0.0372285	0.738143
ENSG00000038002.8	0.03474	0.15397	0.03226	0.0303	0.03144	0.03304	0.0372571	0.738143
ENSG00000143952.19	0.667366	0.0627	0.062729	0.093047	0.008446	0.35717	0.0373332	0.738143
ENSG00000204644.9	0.0443	0.0376	0.032072	NA	NA	NA	0.0373401	0.738143
ENSG00000229167.1	0.037343	NA	NA	NA	NA	NA	0.037343	0.738143
ENSG00000259091.1	NA	0.019961	0.24534	NA	NA	NA	0.037374	0.738143
ENSG00000071073.12	NA	0.326	NA	0.016698	0.093498	0.02899	0.0373756	0.738143
ENSG00000272995.1	0.7564	0.01259	0.22368	NA	NA	NA	0.0374088	0.738143
ENSG00000273156.1	NA	NA	0.03744	NA	NA	NA	0.03744	0.738143
ENSG00000258701.1	0.238378	0.017608	0.23838	0.02768	0.04576	0.02625	0.0375042	0.738143
ENSG00000108239.8	0.318	1	0.0456	0.007143	0.728	0.228839	0.0375165	0.738143
ENSG00000258871.1	NA	NA	0.03752	NA	NA	NA	0.03752	0.738143
ENSG00000280310.1	NA	NA	0.03763	NA	NA	NA	0.03763	0.739691
ENSG00000269971.1	NA	0.03768	NA	NA	NA	NA	0.03768	0.740058
ENSG00000138796.16	0.78457	0.75014	0.00533	0.343	0.97321	0.07351	0.037712	0.740071
ENSG00000276523.1	0.02304	NA	0.102626	NA	NA	NA	0.0377503	0.740207
ENSG00000233912.1	NA	0.026633	0.064916	NA	NA	NA	0.0378078	0.740352
ENSG00000141449.14	0.012894	0.27452	0.62105	NA	NA	NA	0.0378204	0.740352
ENSG00000275807.1	0.02065	0.13815	NA	0.438263	0.01295	0.64616	0.0378784	0.740584
ENSG00000234127.8	NA	NA	0.561737	0.01881	NA	NA	0.0379262	0.740584
ENSG00000188981.10	0.00896	0.96358	0.83516	NA	NA	NA	0.0379264	0.740584
ENSG00000179630.10	0.06348	0.22478	0.023102	0.01126	0.29841	0.23276	0.0380301	0.741995
ENSG00000240849.10	0.010724	0.138535	NA	0.839098	0.027554	0.4957	0.0381197	0.74313
ENSG00000272662.1	NA	0.038173	NA	NA	NA	NA	0.038173	0.743555
ENSG00000146233.7	0.282	0.0146	0.133	NA	NA	NA	0.0382337	0.744123
ENSG00000255843.1	NA	NA	0.038323	NA	NA	NA	0.038323	0.745247
ENSG00000265666.1	NA	NA	0.585	0.482943	0.00925	0.776687	0.0383971	0.745693
ENSG00000114784.3	0.441	0.008475	0.975568	NA	NA	NA	0.0384195	0.745693
ENSG00000111962.7	0.173	0.386	0.114	0.0103	0.41763	0.02342	0.0384528	0.745693
ENSG00000134121.9	0.391	0.013211	0.420999	NA	NA	NA	0.0384875	0.745693
ENSG00000271781.1	0.2323	0.014853	0.13876	NA	NA	NA	0.0385039	0.745693
ENSG00000183340.6	0.0136	NA	0.329809	0.312	NA	NA	0.0385444	0.745867
ENSG00000259910.1	NA	0.03866	NA	NA	NA	NA	0.03866	0.746072
ENSG00000259659.1	NA	0.655	0.372	0.129	0.87686	0.007744	0.0387511	0.746072
ENSG00000246560.2	0.05422	0.04765	0.04235	0.0448	0.01681	0.09789	0.0387518	0.746072
ENSG00000104388.14	0.037812	0.04261	0.0364	NA	NA	NA	0.0387667	0.746072
ENSG00000137500.9	0.0293	0.035	0.042968	0.0339	0.145452	0.03063	0.038782	0.746072
ENSG00000233930.3	0.0385	0.146	0.022342	NA	NA	NA	0.0388208	0.746072
ENSG00000162496.8	NA	NA	NA	0.013562	0.711639	0.163105	0.0388618	0.746072
ENSG00000087245.12	0.00769	0.97712	NA	0.746737	NA	0.05212	0.0388984	0.746072
ENSG00000233885.7	0.0331	0.026185	0.030502	0.05653	0.0565	0.05653	0.0389158	0.746072
ENSG00000168566.12	NA	NA	0.615	0.339	0.00978	0.55833	0.038948	0.746072
ENSG00000163879.10	0.038495	0.10248	0.024134	NA	NA	NA	0.038956	0.746072
ENSG00000174365.19	0.239708	0.255566	0.455703	0.28885	0.400259	0.007	0.0389857	0.746072
ENSG00000198633.10	0.037896	0.027281	0.071643	NA	NA	NA	0.0389935	0.746072
ENSG00000091490.10	0.04177	0.71891	0.02733	0.0158	0.04671	0.08956	0.0389975	0.746072
ENSG00000270022.3	0.023757	NA	0.10804	NA	NA	NA	0.0390856	0.746413
ENSG00000176410.7	0.0677	NA	0.01474	0.250508	0.024784	0.362991	0.0391154	0.746413
ENSG00000109089.7	0.030015	0.945447	0.299	0.92333	0.00673	0.558109	0.0391302	0.746413
ENSG00000136830.11	0.29	0.138942	0.087845	0.65989	0.166	0.00778	0.0391418	0.746413
ENSG00000119878.5	0.043401	0.0409	0.024	0.055785	0.052983	0.0371	0.0392542	0.74689
ENSG00000258427.3	0.964199	NA	0.01274	NA	NA	NA	0.0392962	0.74689
ENSG00000225313.5	0.338453	0.41544	0.645871	0.092447	0.067859	0.007949	0.0393112	0.74689
ENSG00000143622.10	0.036344	0.03667	0.10353	0.027498	0.09402	0.024176	0.0393385	0.74689
ENSG00000137038.7	0.711	0.768147	0.733006	NA	0.00791	0.109	0.0393516	0.74689
ENSG00000108244.16	NA	0.179684	0.0219	NA	NA	NA	0.0393619	0.74689
ENSG00000182318.5	0.048241	0.014947	0.646973	0.064987	NA	NA	0.0393883	0.74689
ENSG00000114735.9	0.186	0.067161	0.052338	0.02966	0.0251	0.02525	0.0394663	0.747768
ENSG00000100664.10	NA	0.196169	0.01493	0.20833	NA	NA	0.0395515	0.748712
ENSG00000282024.1	0.0396	NA	NA	NA	NA	NA	0.0396	0.748712
ENSG00000107819.13	0.0206	0.65	0.0418	0.020672	0.175	0.037427	0.0396112	0.748712
ENSG00000259660.2	NA	0.0397	NA	NA	NA	NA	0.0397	0.749739
ENSG00000172243.17	0.01897	0.591053	0.042502	NA	NA	NA	0.0397302	0.749739
ENSG00000251593.1	0.97052	0.009283	0.3887	NA	NA	NA	0.0397838	0.749739
ENSG00000213654.9	NA	NA	NA	0.12672	0.013707	0.8324	0.0398042	0.749739
ENSG00000248626.1	0.43983	0.020247	NA	NA	NA	NA	0.039851	0.749739
ENSG00000214300.7	0.0246	NA	0.01288	0.853721	0.124574	0.168672	0.0398561	0.749739
ENSG00000125458.6	0.026383	NA	0.0278	0.026383	0.0811	0.425593	0.0400058	0.7506
ENSG00000101276.14	0.012039	0.638174	0.866367	NA	NA	NA	0.0400402	0.7506
ENSG00000241549.8	0.033	0.029	0.032951	0.05966	0.055896	0.0497	0.0400426	0.7506
ENSG00000110934.10	0.0144	0.736268	0.119075	NA	NA	NA	0.0400461	0.7506
ENSG00000164292.12	0.37342	0.026226	0.0122	0.605178	0.214722	NA	0.0400638	0.7506
ENSG00000082701.14	0.0395	0.059868	0.039261	0.04126	0.0345	0.03452	0.0400926	0.7506
ENSG00000001167.14	0.0376	0.0332	0.0474	0.0422	0.0483	0.03677	0.040162	0.751302
ENSG00000163344.5	0.029096	0.14435	0.90882	0.022834	0.013463	0.488427	0.040291	0.75312
ENSG00000268297.1	NA	NA	0.040323	NA	NA	NA	0.040323	0.753121
ENSG00000204311.12	0.509491	0.0583	NA	0.464408	0.447988	0.00949	0.0404055	0.753676
ENSG00000224598.1	0.10584	0.0185	0.09104	NA	NA	NA	0.0404458	0.753676
ENSG00000164638.10	0.769	0.33985	0.60184	0.368422	0.030018	0.008668	0.0405735	0.753676
ENSG00000163374.19	0.019007	NA	0.442913	0.032298	0.054872	0.048297	0.0405738	0.753676
ENSG00000154760.13	0.532646	0.524636	0.414	0.966071	0.00573	0.350959	0.0405862	0.753676
ENSG00000167645.16	0.521751	NA	0.180055	0.272865	0.00872	0.464549	0.0406096	0.753676
ENSG00000183291.15	0.50539	NA	0.032408	0.110023	0.013119	0.137377	0.0406195	0.753676
ENSG00000173894.10	0.465486	NA	NA	0.020544	NA	NA	0.0406355	0.753676
ENSG00000162068.1	NA	0.04064	NA	NA	NA	NA	0.04064	0.753676
ENSG00000273183.1	0.295	0.23664	0.01481	NA	NA	NA	0.0407324	0.754796
ENSG00000106686.16	0.0285	NA	0.030062	0.04313	0.0442	0.12	0.0408864	0.755403
ENSG00000029534.19	0.013875	0.07255	0.05819	0.02406	0.21844	0.67793	0.0408926	0.755403
ENSG00000168894.9	0.032019	0.0956	0.764548	0.58628	0.074451	0.01046	0.0409509	0.755403
ENSG00000248885.1	0.06357	0.030169	NA	NA	NA	NA	0.0409517	0.755403
ENSG00000014641.17	0.011415	0.19	0.059396	0.12035	0.054499	0.09382	0.0410767	0.755403
ENSG00000226855.1	0.020822	NA	0.465882	NA	NA	NA	0.0411803	0.755403
ENSG00000163793.12	0.016506	0.255	0.10884	NA	NA	NA	0.0412042	0.755403
ENSG00000167775.10	0.034724	0.237097	0.069105	0.06201	0.692423	0.011816	0.0412391	0.755403
ENSG00000133069.15	0.024936	0.0335	0.020271	0.920713	0.024936	0.682259	0.0412411	0.755403
ENSG00000279766.1	0.041078	0.1493	0.04108	0.02622	0.04667	0.032584	0.0412826	0.755403
ENSG00000272468.1	0.515	0.0237	0.032951	NA	NA	NA	0.0413133	0.755403
ENSG00000117600.12	0.835019	0.01863	NA	NA	NA	NA	0.04134	0.755403
ENSG00000112406.4	0.258	NA	0.613	0.622	0.19543	0.00868	0.0413656	0.755403
ENSG00000239908.3	0.592	NA	0.020378	NA	NA	NA	0.0413703	0.755403
ENSG00000279839.1	0.39751	0.01327	0.799448	NA	NA	NA	0.0414004	0.755403
ENSG00000136731.12	0.035272	NA	0.032378	0.036217	0.036217	0.1523	0.0414124	0.755403
ENSG00000115946.7	0.913573	0.619	0.845593	0.7236	0.005941	0.75819	0.0414716	0.755403
ENSG00000118785.13	0.09371	0.01905	0.00757	0.4964	0.07665	0.98438	0.0415089	0.755403
ENSG00000166965.12	0.0639	0.0211	0.0814	0.0308	0.09258	0.038167	0.0415124	0.755403
ENSG00000242104.4	NA	NA	0.04154	NA	NA	NA	0.04154	0.755403
ENSG00000109756.8	NA	NA	NA	0.0433	0.02164	0.27334	0.0415434	0.755403
ENSG00000254981.1	NA	0.11265	0.02536	NA	NA	NA	0.0415578	0.755403
ENSG00000273901.1	0.238077	0.022459	NA	NA	NA	NA	0.0415699	0.755403
ENSG00000179604.9	0.015293	0.404471	0.0142	0.182102	0.695	0.229281	0.0417355	0.755403
ENSG00000224543.4	0.107756	0.008396	0.024248	0.771968	0.931241	0.885225	0.0417453	0.755403
ENSG00000187017.15	0.020495	NA	0.611061	NA	NA	NA	0.0417909	0.755403
ENSG00000204187.5	0.0128	0.414	0.876	NA	NA	NA	0.0418329	0.755403
ENSG00000255408.3	0.01684	0.584499	0.07721	NA	NA	NA	0.041909	0.755403
ENSG00000101347.8	0.716972	NA	NA	0.271721	NA	0.01408	0.0419105	0.755403
ENSG00000177971.8	0.973	0.244	0.00954	NA	NA	NA	0.0419469	0.755403
ENSG00000230069.3	0.04668	0.02273	0.36808	0.0357	0.115	0.02542	0.0419981	0.755403
ENSG00000132964.11	0.02427	0.02427	0.024266	0.09598	0.79756	0.07801	0.0420712	0.755403
ENSG00000135932.10	NA	NA	0.014406	0.036453	0.433027	0.73688	0.0420993	0.755403
ENSG00000253873.5	NA	NA	0.04211	NA	NA	NA	0.04211	0.755403
ENSG00000128791.11	0.042739	0.04238	0.04238	0.04431	0.0367	0.045312	0.0421137	0.755403
ENSG00000254999.3	0.181	0.011164	NA	0.12001	0.125	0.12485	0.0422789	0.755403
ENSG00000006128.11	0.707	NA	0.02025	NA	NA	NA	0.042368	0.755403
ENSG00000182858.13	0.032632	0.04886	0.02293	0.041232	0.048857	0.325	0.0423832	0.755403
ENSG00000184350.9	0.367	NA	0.021956	NA	NA	NA	0.04242	0.755403
ENSG00000140939.14	0.58017	0.01499	0.196678	NA	NA	NA	0.042437	0.755403
ENSG00000130255.12	0.01099	0.285808	0.07569	0.045551	0.150961	0.149937	0.0424472	0.755403
ENSG00000187021.14	0.0216	NA	0.439	NA	NA	NA	0.0424499	0.755403
ENSG00000143630.9	NA	0.05382	0.025148	0.041387	0.032298	0.210116	0.0424763	0.755403
ENSG00000105518.13	0.593028	0.146379	0.197535	0.008679	0.882431	NA	0.0425278	0.755403
ENSG00000075884.13	0.113416	0.162	0.017838	NA	NA	NA	0.0425573	0.755403
ENSG00000204388.6	0.261	NA	0.179013	0.01689	0.05571	0.0312	0.0425593	0.755403
ENSG00000116688.16	0.103919	0.39128	0.008179	0.237469	0.692144	0.1488	0.0425741	0.755403
ENSG00000116962.14	0.015644	0.01218	0.688317	0.317764	0.246939	0.894236	0.0426176	0.755403
ENSG00000261438.1	0.00786	NA	0.761	0.203871	0.761	0.882346	0.0426345	0.755403
ENSG00000178031.16	0.0149	0.253183	0.5257	NA	NA	NA	0.0426671	0.755403
ENSG00000119402.16	0.0591	NA	0.024749	0.55371	0.0173	0.305	0.0426723	0.755403
ENSG00000204618.8	0.0263	0.937	0.039125	0.01662	0.030348	0.5908	0.0426778	0.755403
ENSG00000225075.1	0.042689	NA	NA	NA	NA	NA	0.042689	0.755403
ENSG00000127804.12	0.026187	0.11914	0.0173	0.033128	0.526	0.154778	0.0427191	0.755403
ENSG00000214174.8	0.038081	0.048172	0.0392	0.057915	0.0367	NA	0.0427269	0.755403
ENSG00000140941.12	0.03945	0.12015	0.177248	0.027872	0.03494	0.02698	0.042765	0.755403
ENSG00000148334.14	NA	0.123319	0.788025	0.01516	NA	NA	0.0428345	0.755403
ENSG00000251136.8	0.060358	0.03683	0.05821	0.03865	0.0284	0.055315	0.0428592	0.755403
ENSG00000100031.18	0.03909	0.65857	0.01027	0.239078	0.060929	0.648	0.0428787	0.755403
ENSG00000234801.3	NA	NA	0.04289	NA	NA	NA	0.04289	0.755403
ENSG00000078699.21	0.006672	0.980165	0.137401	0.03908	0.275583	0.19704	0.0429433	0.755403
ENSG00000170703.15	NA	0.031389	0.0678	NA	NA	NA	0.0429521	0.755403
ENSG00000103855.17	NA	NA	0.306	0.0157	0.22134	0.04329	0.0429533	0.755403
ENSG00000226674.8	0.03867	0.0263	0.161627	NA	NA	NA	0.043017	0.755403
ENSG00000276234.4	0.034721	0.027678	0.0396	0.032645	0.119	0.09662	0.0430842	0.755403
ENSG00000163792.6	NA	0.0431	NA	NA	NA	NA	0.0431	0.755403
ENSG00000142227.10	0.533502	0.008523	0.751842	0.391142	0.470109	NA	0.0431346	0.755403
ENSG00000138185.18	0.438	0.827	0.703	0.747509	0.645	0.006678	0.0431541	0.755403
ENSG00000130707.17	0.899	0.009592	NA	0.89893	0.134	NA	0.0431586	0.755403
ENSG00000070444.14	0.018048	0.708553	0.117	0.020743	0.117	0.047813	0.0431646	0.755403
ENSG00000101440.9	NA	0.043206	NA	NA	NA	NA	0.043206	0.755403
ENSG00000213471.9	0.168	NA	0.303	0.0305	0.01302	0.689413	0.0432299	0.755403
ENSG00000119242.8	0.00734	0.478595	0.754254	0.558614	0.242898	0.317253	0.0432318	0.755403
ENSG00000109332.19	0.09655	0.24726	0.03782	0.0201	0.052	0.03368	0.0432495	0.755403
ENSG00000183598.3	0.018102	0.18889	0.105907	NA	NA	NA	0.0432531	0.755403
ENSG00000278867.1	NA	0.052294	0.534	0.176001	0.6	0.010848	0.0432739	0.755403
ENSG00000137273.3	0.0237	0.0355	0.626	NA	NA	NA	0.0433005	0.755403
ENSG00000146276.11	0.0868	0.0256	0.0532	NA	NA	NA	0.043314	0.755403
ENSG00000167772.11	0.091623	0.899718	0.010511	0.084531	0.13345	NA	0.0433318	0.755403
ENSG00000140263.13	0.345	0.469	0.252	0.00774	0.34125	0.3469	0.0433359	0.755403
ENSG00000229816.1	NA	0.883	NA	0.371957	0.218026	0.01056	0.043357	0.755403
ENSG00000254860.5	0.0759	0.0675	0.045741	0.0411	0.040476	0.02532	0.0433949	0.755506
ENSG00000138778.11	0.03542	NA	0.05618	NA	NA	NA	0.0434621	0.75612
ENSG00000205583.13	0.0119	0.55858	0.02789	0.26159	0.261134	0.081564	0.0435181	0.756357
ENSG00000152104.11	0.383486	0.07805	0.018257	NA	NA	NA	0.0435398	0.756357
ENSG00000142515.14	NA	0.846437	0.019373	NA	NA	NA	0.043627	0.757314
ENSG00000274808.5	0.151958	0.039106	0.0272	NA	NA	NA	0.0437171	0.757387
ENSG00000106952.7	0.0914	0.075606	0.022439	NA	NA	NA	0.0437705	0.757387
ENSG00000186395.7	0.031829	0.015702	0.243	0.263228	0.257	0.031085	0.0437763	0.757387
ENSG00000270171.1	0.032368	0.06764	NA	NA	NA	NA	0.0438233	0.757387
ENSG00000241120.1	0.0227	0.371665	NA	NA	NA	NA	0.0438528	0.757387
ENSG00000035499.12	0.41406	0.022492	NA	NA	NA	NA	0.0439127	0.757387
ENSG00000265798.6	0.079309	NA	0.0303	NA	NA	NA	0.0439176	0.757387
ENSG00000230982.1	0.50185	0.1862	0.00898	0.6368	0.64126	NA	0.0439197	0.757387
ENSG00000151092.16	0.0136	0.126556	0.925336	NA	NA	NA	0.0439541	0.757387
ENSG00000232411.1	NA	0.0441	NA	NA	NA	NA	0.0441	0.757387
ENSG00000134508.12	0.402755	0.04787	NA	0.36777	NA	0.014918	0.0441141	0.757387
ENSG00000115183.14	0.446673	0.017	0.04733	0.079196	0.485778	0.02367	0.0441762	0.757387
ENSG00000079819.18	0.0151	0.506	0.0833	0.0218	0.11428	0.26669	0.044209	0.757387
ENSG00000226279.2	NA	NA	0.04432	NA	NA	NA	0.04432	0.757387
ENSG00000137876.9	0.0808	0.0466	0.0219	0.0261	0.10649	0.122141	0.0444671	0.757387
ENSG00000152700.13	0.61971	0.010099	0.22751	0.079051	0.713121	0.04381	0.0445006	0.757387
ENSG00000156374.14	0.544	NA	0.431	0.046491	0.61	0.010981	0.0445458	0.757387
ENSG00000149600.11	0.277007	0.016278	0.264117	NA	NA	NA	0.0445481	0.757387
ENSG00000263843.1	0.222256	0.011369	0.435	0.023888	0.597	0.440032	0.0445798	0.757387
ENSG00000232363.1	NA	NA	0.04463	NA	NA	NA	0.04463	0.757387
ENSG00000237515.8	0.10224	NA	0.028453	NA	NA	NA	0.0446544	0.757387
ENSG00000198924.7	NA	0.331	0.13	0.468246	0.00994	0.384823	0.0446769	0.757387
ENSG00000196183.5	0.022564	0.479393	NA	NA	NA	NA	0.0447004	0.757387
ENSG00000198650.10	0.02427	0.24108	NA	NA	NA	NA	0.0447022	0.757387
ENSG00000130202.9	0.079174	0.079299	0.02381	NA	NA	NA	0.0447226	0.757387
ENSG00000011478.11	0.754586	NA	0.149377	0.00969	0.198043	0.446723	0.0447317	0.757387
ENSG00000148814.17	0.252	0.153	0.115	0.215957	0.00954	0.133693	0.04476	0.757387
ENSG00000253582.1	NA	NA	0.04479	NA	NA	NA	0.04479	0.757387
ENSG00000250208.6	0.02133	0.103949	0.093972	NA	NA	NA	0.0448687	0.757387
ENSG00000136381.12	0.0677	NA	0.0141	0.263	0.06495	0.133157	0.0449208	0.757387
ENSG00000196449.3	0.044922	NA	NA	NA	NA	NA	0.044922	0.757387
ENSG00000187848.12	0.14394	0.02645	NA	NA	NA	NA	0.0449604	0.757387
ENSG00000204963.5	0.02348	0.584499	0.04041	NA	NA	NA	0.0449669	0.757387
ENSG00000237609.1	0.04497	NA	NA	NA	NA	NA	0.04497	0.757387
ENSG00000154640.14	0.04275	0.0236	0.45189	NA	NA	NA	0.0451326	0.757387
ENSG00000186792.16	0.0338	0.031366	0.042811	0.07161	0.0385	0.11917	0.0451353	0.757387
ENSG00000248187.1	0.6537	0.02188	NA	NA	NA	NA	0.0451647	0.757387
ENSG00000255438.2	NA	0.04523	NA	NA	NA	NA	0.04523	0.757387
ENSG00000205869.2	NA	0.421	0.023162	NA	NA	NA	0.0452568	0.757387
ENSG00000005882.11	0.051742	0.051742	0.0517	0.056822	0.129	0.020224	0.0452853	0.757387
ENSG00000059915.16	0.137	NA	0.0213	0.358348	0.0856	0.023195	0.0452894	0.757387
ENSG00000106462.10	0.551	NA	NA	0.011405	0.534271	0.410323	0.045299	0.757387
ENSG00000243477.5	0.153	0.680394	0.068111	0.01746	0.0302	0.04357	0.0453118	0.757387
ENSG00000167562.12	0.146233	0.139674	0.124401	0.343112	0.008609	0.865174	0.0453126	0.757387
ENSG00000164591.13	0.01235	NA	NA	0.702768	0.13893	0.3133	0.0454401	0.757387
ENSG00000179431.6	0.683	0.025	0.035963	NA	NA	NA	0.0454413	0.757387
ENSG00000159217.9	NA	NA	0.0455	NA	NA	NA	0.0455	0.757387
ENSG00000257696.1	0.4515	0.015607	0.40414	NA	NA	NA	0.0455026	0.757387
ENSG00000230596.3	0.507055	NA	0.022875	NA	NA	NA	0.0455879	0.757387
ENSG00000162714.12	0.059596	0.06903	0.047248	0.046772	0.028714	0.043542	0.0456158	0.757387
ENSG00000126602.10	0.05885	0.14299	0.051252	0.033158	0.02306	0.0676	0.0456384	0.757387
ENSG00000259826.1	0.263	NA	0.02459	NA	NA	NA	0.045681	0.757387
ENSG00000169126.15	0.0247	NA	0.256	NA	NA	NA	0.0457339	0.757387
ENSG00000213277.3	0.0391	0.0551	NA	NA	NA	NA	0.0457506	0.757387
ENSG00000089225.19	0.04577	NA	NA	NA	NA	NA	0.04577	0.757387
ENSG00000108352.11	0.046579	0.027369	0.0524	0.054089	0.054	0.059131	0.0458201	0.757387
ENSG00000130159.13	0.419186	0.008714	0.250094	0.316273	0.156117	0.26127	0.045995	0.757387
ENSG00000131165.14	0.25772	0.00617	0.350492	0.694581	0.1328	0.97633	0.0460586	0.757387
ENSG00000130489.14	0.967531	0.00532	0.42004	0.921388	0.921805	0.778	0.0460699	0.757387
ENSG00000170734.11	0.36	NA	0.626	0.00877	0.83434	0.58994	0.0460714	0.757387
ENSG00000163092.19	0.046088	NA	NA	NA	NA	NA	0.046088	0.757387
ENSG00000121073.13	0.103375	0.415093	0.00845	0.76915	0.281	0.3428	0.0461022	0.757387
ENSG00000164054.15	0.184	0.021427	0.231992	0.32272	0.0431	0.02028	0.0461168	0.757387
ENSG00000179583.18	0.01025	0.26905	NA	0.368608	0.93672	NA	0.0461343	0.757387
ENSG00000261513.1	0.0196	0.32032	0.084116	NA	NA	NA	0.0461456	0.757387
ENSG00000168890.13	0.676672	0.858	NA	0.006093	0.97085	0.92918	0.046189	0.757387
ENSG00000148357.16	0.805	0.014602	0.456082	NA	NA	NA	0.0462541	0.757387
ENSG00000196361.9	NA	NA	0.046283	NA	NA	NA	0.046283	0.757387
ENSG00000272254.1	0.013789	0.8388	0.71865	NA	NA	NA	0.0463721	0.757387
ENSG00000239884.3	0.025271	NA	0.241	NA	NA	NA	0.0463844	0.757387
ENSG00000164941.13	0.05166	0.04677	0.20949	0.10014	0.0119	0.900447	0.0463935	0.757387
ENSG00000111261.13	0.46825	0.01514	NA	0.023975	0.813077	0.225923	0.0464478	0.757387
ENSG00000178764.7	0.635563	0.01256	NA	0.1311	0.49129	NA	0.0464892	0.757387
ENSG00000259530.1	NA	NA	0.0465	NA	NA	NA	0.0465	0.757387
ENSG00000183807.7	0.0374	0.292	0.0285	NA	NA	NA	0.0465304	0.757387
ENSG00000177628.15	0.031423	0.63862	0.119782	0.021902	0.030332	0.086317	0.0465535	0.757387
ENSG00000183072.9	NA	0.046554	NA	NA	NA	NA	0.046554	0.757387
ENSG00000074527.11	0.03514	0.870379	0.024888	0.01434	0.05659	0.951337	0.0465622	0.757387
ENSG00000228791.7	0.0282	0.028204	0.861657	NA	NA	NA	0.0465664	0.757387
ENSG00000138036.18	0.17501	0.0188	0.026299	0.059125	0.200101	0.09238	0.0466295	0.757387
ENSG00000169946.13	0.341843	NA	0.02444	NA	NA	NA	0.0466775	0.757387
ENSG00000268654.1	0.046698	NA	NA	NA	NA	NA	0.046698	0.757387
ENSG00000149658.17	NA	NA	NA	0.773319	0.015721	0.22022	0.046749	0.757387
ENSG00000244723.3	0.186809	0.01155	0.28961	0.081329	0.151004	0.0634	0.0467501	0.757387
ENSG00000080166.15	0.0705	0.05763	0.030639	NA	NA	NA	0.046792	0.757387
ENSG00000180113.15	0.0361	0.0613	0.0497	NA	NA	NA	0.0467928	0.757387
ENSG00000134323.11	NA	0.0468	NA	NA	NA	NA	0.0468	0.757387
ENSG00000130726.11	0.442691	0.772545	0.561174	0.007661	0.736173	0.241778	0.0468023	0.757387
ENSG00000123684.12	0.177819	0.49043	0.016197	0.905918	0.014204	0.460125	0.0468141	0.757387
ENSG00000167272.10	0.04747	0.076664	0.023166	0.051713	0.037571	0.188092	0.0468533	0.757387
ENSG00000231776.5	0.0154	0.536	0.598	NA	NA	NA	0.0468809	0.757387
ENSG00000257283.1	0.07486	0.159307	0.022377	NA	NA	NA	0.0469233	0.757387
ENSG00000136152.14	0.01897	0.1349	0.034399	0.02382	0.29816	0.84402	0.0469391	0.757387
ENSG00000228049.7	0.135	0.16363	0.07311	0.015623	0.039513	0.083753	0.0469908	0.757387
ENSG00000114098.17	0.047	NA	NA	NA	NA	NA	0.047	0.757387
ENSG00000019102.11	0.206	NA	0.355726	0.284	0.010855	0.17196	0.0470274	0.757387
ENSG00000114353.16	0.00787	0.903228	0.79091	0.298	0.133	0.20212	0.0470461	0.757387
ENSG00000204965.8	0.04705	NA	NA	NA	NA	NA	0.04705	0.757387
ENSG00000105738.10	0.031938	0.035558	0.048238	0.347994	0.035558	0.057754	0.04707	0.757387
ENSG00000228962.1	0.0158	0.357	0.643505	NA	NA	NA	0.0470969	0.757387
ENSG00000232057.1	0.510328	NA	0.023626	NA	NA	NA	0.0471066	0.757387
ENSG00000171169.8	0.0615	0.092923	0.013164	0.04725	0.38	0.338	0.0471071	0.757387
ENSG00000220472.1	0.0115	0.9	NA	0.47	0.13917	NA	0.0471201	0.757387
ENSG00000271049.1	0.02367	NA	0.504761	NA	NA	NA	0.0471328	0.757387
ENSG00000159387.7	0.78151	0.01522	0.380367	NA	NA	NA	0.0472255	0.757387
ENSG00000152284.4	0.018014	0.254	0.020964	0.04928	0.607512	0.40941	0.0472338	0.757387
ENSG00000111276.10	0.50717	NA	0.023727	NA	NA	NA	0.0472716	0.757387
ENSG00000071051.13	0.863123	0.124	0.719966	0.028707	0.011865	0.10946	0.0472834	0.757387
ENSG00000179593.15	0.022485	0.70937	NA	NA	NA	NA	0.0472983	0.757387
ENSG00000150457.8	NA	NA	0.184062	0.02685	NA	NA	0.0473029	0.757387
ENSG00000128294.15	0.090349	0.07425	0.01514	0.156565	0.148906	0.0418	0.0473202	0.757387
ENSG00000083838.15	0.037574	0.019706	0.229984	0.106917	0.026652	0.627024	0.0473269	0.757387
ENSG00000249264.1	0.74734	0.42248	0.01114	0.7686	NA	NA	0.0473301	0.757387
ENSG00000093167.17	0.0906	NA	0.032002	NA	NA	NA	0.0474014	0.757387
ENSG00000008300.16	0.0904	NA	0.019183	0.05329	0.0698	0.10577	0.0474381	0.757387
ENSG00000070423.17	NA	0.025406	0.281862	NA	NA	NA	0.0474407	0.757387
ENSG00000100028.11	NA	0.20229	0.19352	0.00994	0.474978	0.825	0.0475068	0.757387
ENSG00000176678.5	NA	0.9218	0.018396	NA	NA	NA	0.0475253	0.757387
ENSG00000280152.1	0.05967	0.0751	0.030192	NA	NA	NA	0.0475275	0.757387
ENSG00000121903.14	0.02088	0.91392	0.024186	0.020078	0.681594	0.519508	0.0475327	0.757387
ENSG00000135750.14	0.016469	0.3798	0.427991	NA	NA	NA	0.0475398	0.757387
ENSG00000118804.8	0.01955	0.37564	0.09015	0.0265	0.09223	0.07137	0.0475898	0.757387
ENSG00000225855.6	NA	0.03638	NA	0.048739	0.055473	0.055473	0.0475965	0.757387
ENSG00000103264.17	0.46983	0.08473	0.026979	0.03012	0.04615	0.04583	0.0476094	0.757387
ENSG00000231770.5	0.094	0.333978	0.064052	0.05996	0.0224	0.02754	0.0477151	0.757539
ENSG00000148604.13	NA	0.762	0.0222	NA	NA	NA	0.0477342	0.757539
ENSG00000227906.7	0.196815	NA	0.02686	NA	NA	NA	0.0477638	0.757539
ENSG00000120616.15	0.261	0.563	0.189	0.124598	0.00929	0.291703	0.0477957	0.757539
ENSG00000186854.10	0.053567	0.0896	0.030268	NA	NA	NA	0.0477958	0.757539
ENSG00000125246.15	0.80007	0.00875	0.064599	0.67405	0.31611	0.57802	0.0478114	0.757539
ENSG00000271584.2	0.0255	0.104	0.071629	NA	NA	NA	0.0479229	0.758295
ENSG00000183520.11	0.060871	0.03348	0.061244	NA	NA	NA	0.0479342	0.758295
ENSG00000100461.17	0.092025	0.053217	0.01592	0.08922	0.10229	0.08268	0.047977	0.758295
ENSG00000172009.14	0.143416	NA	0.021161	0.144579	0.07503	0.033002	0.0479942	0.758295
ENSG00000093217.9	0.26	0.432273	0.592443	0.60803	0.219	0.00844	0.0480736	0.758295
ENSG00000260572.1	0.0956	0.014185	0.547747	0.32517	0.0247	0.36727	0.0480812	0.758295
ENSG00000244953.1	0.0481	NA	0.048068	NA	NA	NA	0.048084	0.758295
ENSG00000105552.14	0.481806	0.73889	0.006851	0.93225	0.851029	0.37601	0.0481229	0.758401
ENSG00000256694.1	0.02552	0.319843	NA	NA	NA	NA	0.0482916	0.759665
ENSG00000155265.10	0.879	NA	0.0204	NA	NA	NA	0.0482995	0.759665
ENSG00000244657.1	NA	0.02808	0.16381	NA	NA	NA	0.0483156	0.759665
ENSG00000226243.1	NA	NA	0.036221	0.467206	0.198472	0.02002	0.0483656	0.759665
ENSG00000100604.12	0.029714	NA	0.12694	NA	NA	NA	0.04839	0.759665
ENSG00000163683.11	0.11668	NA	0.35615	0.0463	0.02305	0.03558	0.048427	0.759665
ENSG00000188295.14	0.048441	0.04844	0.048441	0.048441	0.048441	0.048441	0.0484408	0.759665
ENSG00000007255.10	0.009513	0.126708	0.372143	0.163619	0.112727	0.826261	0.0484887	0.759665
ENSG00000013561.17	0.0355	0.033207	0.04576	0.077897	0.062353	0.06758	0.0485026	0.759665
ENSG00000130165.10	0.008704	0.285367	0.645282	0.060632	0.692502	0.872111	0.0485761	0.759665
ENSG00000196865.4	NA	NA	NA	0.016593	0.707	0.240393	0.0486695	0.759665
ENSG00000083290.19	0.030306	0.096279	0.0586	0.029851	0.1	0.051194	0.0486878	0.759665
ENSG00000248714.6	0.048715	NA	NA	NA	NA	NA	0.048715	0.759665
ENSG00000196739.14	0.672	0.116128	0.04767	0.01244	0.226	0.0887	0.0487386	0.759665
ENSG00000038945.14	0.089554	0.76735	0.08899	0.01242	0.12717	0.06253	0.0487905	0.759665
ENSG00000168883.19	0.234803	0.532	0.091667	0.052985	0.057077	0.01384	0.0488003	0.759665
ENSG00000132639.12	0.108079	0.023951	0.034097	0.079722	0.102322	NA	0.0488746	0.759665
ENSG00000250990.1	0.718	NA	0.02313	NA	NA	NA	0.048883	0.759665
ENSG00000140470.13	0.0265	NA	0.264	NA	NA	NA	0.048962	0.759665
ENSG00000196167.9	0.146	0.514	0.018332	NA	NA	NA	0.0490216	0.759665
ENSG00000259359.1	0.35	0.0163	0.694	NA	NA	NA	0.0490291	0.759665
ENSG00000152409.8	NA	0.010827	0.27046	0.332089	0.6961	0.14422	0.0490415	0.759665
ENSG00000250131.1	0.37092	0.74483	0.53211	0.0557	0.01333	0.03261	0.0490747	0.759665
ENSG00000168928.12	0.02557	0.08968	0.17507	0.023485	0.23557	NA	0.0491375	0.759665
ENSG00000270147.1	0.02205	NA	0.81919	NA	NA	NA	0.0491639	0.759665
ENSG00000273017.1	0.88726	0.0415	0.00876	0.8801	0.95222	NA	0.0491708	0.759665
ENSG00000230225.1	NA	0.047872	0.05061	NA	NA	NA	0.0492032	0.759665
ENSG00000181291.6	0.034	0.038206	0.175	NA	NA	NA	0.0492118	0.759665
ENSG00000101412.12	NA	0.379884	NA	0.019231	0.044728	0.17322	0.0492418	0.759665
ENSG00000155530.2	0.0619	0.11078	0.02786	NA	NA	NA	0.0492616	0.759665
ENSG00000160791.13	0.0493	NA	NA	NA	NA	NA	0.0493	0.759665
ENSG00000259616.2	0.0353	0.216	0.0353	NA	NA	NA	0.0493351	0.759665
ENSG00000235408.5	NA	NA	0.04938	NA	NA	NA	0.04938	0.759665
ENSG00000125997.5	NA	0.143624	0.029597	NA	NA	NA	0.0493842	0.759665
ENSG00000197894.10	0.62841	NA	0.0165	0.2656	0.05575	0.04813	0.0493855	0.759665
ENSG00000270077.1	0.053414	0.70806	0.02265	NA	NA	NA	0.0494206	0.759665
ENSG00000267702.1	0.150948	0.02044	0.17247	NA	NA	NA	0.0494356	0.759665
ENSG00000251468.2	0.414785	0.11796	0.01949	NA	NA	NA	0.0494393	0.759665
ENSG00000260051.1	0.06025	0.03114	0.048765	0.045963	0.05434	0.08392	0.0495044	0.759665
ENSG00000225921.6	0.0214	0.076	0.446	NA	NA	NA	0.0495106	0.759665
ENSG00000155438.11	0.376428	NA	0.391195	0.282364	0.010389	0.60134	0.0495224	0.759665
ENSG00000076003.4	0.059124	0.0811	0.01631	0.084713	0.185622	0.07177	0.0495854	0.760138
ENSG00000177181.14	0.039661	0.03164	0.243035	NA	NA	NA	0.0497034	0.760637
ENSG00000225578.1	0.043	0.037019	0.098205	NA	NA	NA	0.0497064	0.760637
ENSG00000105048.16	0.074356	0.069305	0.218118	0.012838	0.061245	0.835269	0.0497146	0.760637
ENSG00000231752.5	0.060166	0.03556	0.064265	NA	NA	NA	0.0497782	0.76092
ENSG00000240731.1	0.32935	0.54486	0.254692	0.008805	0.351936	0.521048	0.049847	0.76092
ENSG00000110244.6	NA	0.0499	NA	NA	NA	NA	0.0499	0.76092
ENSG00000162591.15	0.009274	NA	0.26694	0.28298	0.532227	0.9271	0.0499013	0.76092
ENSG00000145050.15	0.562	0.04428	0.119702	0.0497	0.0496	0.02017	0.0499051	0.76092
ENSG00000266171.1	0.030498	0.0382	0.41635	NA	NA	NA	0.0499337	0.76092
ENSG00000106799.12	0.0631	0.144257	0.083328	0.09588	0.0135	0.388	0.0499587	0.76092
ENSG00000215014.4	0.123699	NA	0.250252	0.52663	0.013331	0.072544	0.0500573	0.761296
ENSG00000230439.2	0.039185	0.05352	0.063609	NA	NA	NA	0.0500789	0.761296
ENSG00000227359.1	0.066112	0.0447	0.044668	NA	NA	NA	0.0501107	0.761296
ENSG00000228067.1	NA	NA	0.050151	NA	NA	NA	0.050151	0.761296
ENSG00000197147.13	0.068766	0.06349	0.012399	0.325113	0.276732	0.230619	0.0501731	0.761296
ENSG00000168028.13	0.116	0.107006	0.023728	NA	NA	NA	0.0501769	0.761296
ENSG00000009335.17	NA	NA	0.94122	0.011891	0.180658	0.138456	0.0502571	0.762023
ENSG00000123977.9	0.134404	0.0184	0.698606	NA	NA	NA	0.0504059	0.762356
ENSG00000091947.9	0.826585	0.013032	0.0582	0.05545	0.445	0.088498	0.0504618	0.762356
ENSG00000101350.7	0.040185	0.088145	0.042948	NA	NA	NA	0.0504647	0.762356
ENSG00000011304.19	0.322978	0.026715	NA	NA	NA	NA	0.0504674	0.762356
ENSG00000176396.10	0.736216	NA	NA	0.5766	0.012239	0.443864	0.0504799	0.762356
ENSG00000279191.1	NA	0.0672	0.040408	NA	NA	NA	0.0504967	0.762356
ENSG00000230189.7	0.028	0.03681	0.05332	0.05137	0.552759	0.056015	0.0505538	0.762356
ENSG00000156265.15	0.25041	0.5552	0.07994	0.4584	0.00917	0.8583	0.0505572	0.762356
ENSG00000264343.5	0.013976	0.21045	0.036847	0.322302	0.105791	0.213112	0.0505923	0.762356
ENSG00000153936.16	0.023024	0.83494	0.794614	0.081434	0.017437	0.067505	0.050602	0.762356
ENSG00000091009.7	0.01814	0.437734	0.16478	0.202554	0.019071	0.53985	0.0506597	0.762429
ENSG00000104979.8	0.059373	0.626497	0.035576	0.040276	0.040276	0.040276	0.0506714	0.762429
ENSG00000254854.1	0.0178	0.238	0.58668	NA	NA	NA	0.0507328	0.762866
ENSG00000272666.1	NA	0.05077	NA	NA	NA	NA	0.05077	0.76294
ENSG00000258839.3	0.10801	0.02798	0.521703	0.009405	0.98369	0.03602	0.050839	0.763033
ENSG00000166828.2	NA	0.28952	0.027293	NA	NA	NA	0.0508528	0.763033
ENSG00000263327.6	0.09571	0.01321	0.15374	0.098	0.10264	0.15712	0.0508878	0.763033
ENSG00000235885.7	0.028799	NA	0.200001	NA	NA	NA	0.0509059	0.763033
ENSG00000100883.11	0.065161	0.302802	0.11294	0.02473	0.04953	0.03262	0.0509384	0.763033
ENSG00000267277.1	0.224005	0.381741	0.500813	0.205369	0.00947	0.319924	0.0509942	0.763033
ENSG00000279500.1	NA	0.164749	0.424142	0.504672	0.010843	0.618839	0.0510025	0.763033
ENSG00000185658.13	0.04533	NA	0.01402	0.3594	0.60626	0.2344	0.0510751	0.763637
ENSG00000055917.15	NA	0.00913	0.090758	0.811344	0.81289	0.92927	0.0511374	0.764068
ENSG00000274956.2	0.016547	0.66865	0.54189	NA	NA	NA	0.0511688	0.764068
ENSG00000151838.11	0.140142	0.020467	0.28087	NA	NA	NA	0.0512371	0.764092
ENSG00000144596.12	0.0718	0.079502	0.031158	NA	NA	NA	0.0512776	0.764092
ENSG00000229274.1	0.0273	0.312	NA	NA	NA	NA	0.0513023	0.764092
ENSG00000124357.12	0.107809	0.199	0.011618	0.253188	0.070226	0.55181	0.0513293	0.764092
ENSG00000254941.1	0.0785	0.0383	0.050996	NA	NA	NA	0.0513591	0.764092
ENSG00000128944.13	0.0355	0.0639	0.0383	0.0639	0.06389	0.063885	0.0513645	0.764092
ENSG00000039600.10	0.02208	0.725925	0.06429	NA	NA	NA	0.0513973	0.764098
ENSG00000231062.1	NA	0.0515	NA	NA	NA	NA	0.0515	0.765143
ENSG00000101335.9	0.26489	0.930803	0.046819	0.037551	0.024636	0.02596	0.0515844	0.765782
ENSG00000143603.18	0.308764	0.02469	0.06613	NA	NA	NA	0.051734	0.765782
ENSG00000207406.1	NA	NA	0.051748	NA	NA	NA	0.051748	0.765782
ENSG00000117632.22	0.465619	NA	0.015718	0.040204	0.101276	0.709611	0.0517536	0.765782
ENSG00000182173.12	0.222529	0.013532	0.0882	0.245658	0.0347	0.83946	0.0517679	0.765782
ENSG00000187140.5	NA	0.02661	0.424555	NA	NA	NA	0.0518232	0.765782
ENSG00000106701.11	0.245	0.46094	NA	0.88221	0.00952	0.819	0.0518246	0.765782
ENSG00000269559.2	0.59605	NA	0.02545	NA	NA	NA	0.0518499	0.765782
ENSG00000224470.7	0.05931	0.08131	0.019851	0.097357	0.04636	0.2021	0.0518753	0.765782
ENSG00000176244.6	NA	0.0303	0.171	NA	NA	NA	0.051921	0.765782
ENSG00000114062.18	0.608	0.0722	0.701	0.511	0.01451	0.028058	0.0519291	0.765782
ENSG00000232354.8	0.431	0.592259	0.017377	NA	NA	NA	0.0519403	0.765782
ENSG00000073584.18	0.041042	0.093302	0.0533	0.040874	0.048	0.06146	0.0520255	0.765782
ENSG00000241288.7	0.0314	0.25499	0.044495	NA	NA	NA	0.0520554	0.765782
ENSG00000130544.11	0.048578	0.014974	0.386357	0.526953	NA	0.13268	0.052074	0.765782
ENSG00000100867.14	0.454855	0.019961	0.14118	NA	NA	NA	0.0520761	0.765782
ENSG00000139719.9	0.0464	NA	0.033546	0.028127	0.683226	0.092429	0.0521417	0.765782
ENSG00000228237.5	0.018911	0.24628	0.406372	NA	NA	NA	0.0521735	0.765782
ENSG00000176399.3	0.367	NA	0.027266	NA	NA	NA	0.0521856	0.765782
ENSG00000169169.14	0.030642	NA	0.065327	0.11842	0.037983	0.075139	0.0521918	0.765782
ENSG00000118640.10	0.252922	NA	0.558737	0.075924	0.013242	0.2222	0.0523563	0.767719
ENSG00000163378.13	0.0122	NA	0.419995	0.2063	0.132	0.45395	0.0524434	0.768519
ENSG00000213923.11	0.01761	0.39786	0.15124	0.146033	0.04132	NA	0.0525373	0.76862
ENSG00000276317.1	NA	0.724816	0.024702	NA	NA	NA	0.0525382	0.76862
ENSG00000241657.1	NA	0.05257	NA	NA	NA	NA	0.05257	0.76862
ENSG00000157227.12	NA	0.042466	0.87216	0.0142	0.23166	0.20241	0.0526115	0.76862
ENSG00000283913.1	0.0398	NA	0.0777	NA	NA	NA	0.0526936	0.76862
ENSG00000138459.8	0.0462	0.080954	0.043549	NA	NA	NA	0.0527071	0.76862
ENSG00000260196.1	0.0124	0.265	0.118233	0.136	0.118045	0.15186	0.0528032	0.76862
ENSG00000161912.17	0.0338	0.0578	0.0644	0.0539	0.05664	0.06662	0.0528263	0.76862
ENSG00000129255.15	0.032375	NA	0.054	0.018467	0.94	0.134757	0.0528618	0.76862
ENSG00000166598.14	0.16787	NA	0.302139	0.25385	0.005297	0.99057	0.053	0.76862
ENSG00000076555.15	0.88412	0.216031	0.061791	0.858449	0.137203	0.009979	0.0530524	0.76862
ENSG00000253796.1	NA	NA	0.05306	NA	NA	NA	0.05306	0.76862
ENSG00000259192.1	0.631	0.125	0.0201	NA	NA	NA	0.0531688	0.76862
ENSG00000205940.8	0.05321	NA	NA	NA	NA	NA	0.05321	0.76862
ENSG00000174106.2	0.164	0.019186	0.552717	0.027893	0.195543	0.068556	0.053235	0.76862
ENSG00000167676.4	0.056155	0.826638	0.023031	NA	NA	NA	0.0532792	0.76862
ENSG00000173020.10	0.167	0.0401	0.050368	0.0177	0.196535	0.44179	0.0533705	0.76862
ENSG00000125247.15	0.04723	0.06066	0.036438	0.0563	0.0874	0.05504	0.0533815	0.76862
ENSG00000172586.7	NA	0.017	NA	0.125425	0.172	0.278304	0.0534104	0.76862
ENSG00000171960.10	0.884634	0.01024	NA	0.934134	0.530556	NA	0.0534937	0.76862
ENSG00000239254.1	NA	NA	0.05356	NA	NA	NA	0.05356	0.76862
ENSG00000241362.2	0.394	0.0278	NA	NA	NA	NA	0.0535911	0.76862
ENSG00000166797.10	NA	0.0536	NA	NA	NA	NA	0.0536	0.76862
ENSG00000270133.1	0.05363	NA	NA	NA	NA	NA	0.05363	0.76862
ENSG00000189269.12	0.028473	0.06558	0.05536	0.087635	0.047363	0.0916	0.0537174	0.76862
ENSG00000186106.11	0.429126	NA	0.01239	0.07841	0.79975	0.277995	0.0537195	0.76862
ENSG00000184378.2	0.954	0.106256	NA	0.01087	0.0877	0.35488	0.05378	0.76862
ENSG00000176022.4	0.058794	0.06751	0.052779	0.04543	0.051205	0.051924	0.0537867	0.76862
ENSG00000277283.1	0.16536	0.166289	0.25569	0.602567	0.010306	0.445227	0.0537929	0.76862
ENSG00000197879.14	0.091208	0.698561	0.656	0.737974	0.274	0.009618	0.0538035	0.76862
ENSG00000230457.3	0.0352	0.536297	0.014784	0.3039	0.239	0.10361	0.053817	0.76862
ENSG00000171596.6	0.019207	0.746	0.148092	NA	NA	NA	0.0538329	0.76862
ENSG00000277998.1	0.380124	NA	0.02807	NA	NA	NA	0.0538643	0.76862
ENSG00000113649.11	0.40417	0.659333	0.18024	0.010135	0.697845	0.09938	0.0538686	0.76862
ENSG00000115459.17	0.014435	NA	0.482446	0.233703	NA	0.43484	0.0538753	0.76862
ENSG00000160593.18	0.091	0.0997	0.028702	NA	NA	NA	0.0538918	0.76862
ENSG00000137502.9	0.0517	0.0706	0.051262	0.0318	0.031829	0.81729	0.0539061	0.76862
ENSG00000086619.13	0.094329	0.02331	0.06063	0.06733	0.077136	0.07291	0.0539149	0.76862
ENSG00000277531.2	0.016593	0.292826	0.874645	NA	NA	NA	0.0539787	0.76862
ENSG00000168878.16	0.013974	NA	0.416575	0.751242	0.046062	0.40928	0.0540185	0.76862
ENSG00000267886.1	0.054039	NA	NA	NA	NA	NA	0.054039	0.76862
ENSG00000256377.5	0.04566	0.066135	NA	NA	NA	NA	0.0540406	0.76862
ENSG00000115963.13	0.053817	NA	0.574893	0.249313	0.551293	0.01401	0.0540437	0.76862
ENSG00000267623.3	NA	0.054066	NA	NA	NA	NA	0.054066	0.76862
ENSG00000122042.9	0.01562	NA	0.051993	0.09523	0.3905	0.73235	0.0540993	0.76862
ENSG00000100227.17	0.219313	0.43436	0.19149	0.131306	0.048069	0.0137	0.0541079	0.76862
ENSG00000262420.3	0.03883	0.08899	NA	NA	NA	NA	0.0541633	0.76862
ENSG00000166407.13	0.0542	NA	NA	NA	NA	NA	0.0542	0.76862
ENSG00000267395.5	0.498975	0.024187	0.07288	NA	NA	NA	0.0542572	0.76862
ENSG00000146678.9	0.0262	0.66185	0.05385	NA	NA	NA	0.0542886	0.76862
ENSG00000184163.3	0.126947	NA	0.016355	0.129208	0.743114	NA	0.0543753	0.76862
ENSG00000049089.13	0.059709	0.05418	0.050136	NA	NA	NA	0.0543992	0.76862
ENSG00000112379.8	0.0243	0.07	0.552	NA	NA	NA	0.0544	0.76862
ENSG00000231453.1	NA	0.546	0.027077	NA	NA	NA	0.0544303	0.76862
ENSG00000247137.8	0.0705	NA	NA	0.891	0.018286	0.07548	0.0544349	0.76862
ENSG00000140332.15	0.807	0.74	0.866	0.0101	0.38366	0.042516	0.0544762	0.76862
ENSG00000103319.11	0.8329	0.03929	0.062317	0.024023	0.03429	0.27347	0.0544839	0.76862
ENSG00000121552.3	NA	0.20838	NA	0.01944	0.858	0.04188	0.0545262	0.76862
ENSG00000148399.12	0.541	0.699462	0.035661	0.03566	0.0357	0.0357	0.0545285	0.76862
ENSG00000152939.14	NA	0.054531	NA	NA	NA	NA	0.054531	0.76862
ENSG00000196227.10	NA	NA	0.432856	0.013376	0.801197	0.35632	0.0545898	0.76862
ENSG00000165795.23	0.760865	0.526681	0.43374	0.4813	0.11186	0.00971	0.0546326	0.76862
ENSG00000215190.9	0.0879	0.052	0.0643	0.0431	0.05041	0.04839	0.0546433	0.76862
ENSG00000259255.1	0.478	NA	0.0277	NA	NA	NA	0.0546631	0.76862
ENSG00000169397.3	0.182333	0.025083	0.10022	NA	NA	NA	0.0547014	0.76862
ENSG00000226816.2	0.0526	0.05668	0.05512	NA	NA	NA	0.0547485	0.76862
ENSG00000277022.1	NA	0.054752	NA	NA	NA	NA	0.054752	0.76862
ENSG00000130881.13	0.433553	NA	0.613728	0.022625	0.143366	0.024843	0.0548312	0.76862
ENSG00000165806.19	0.0642	0.0978	0.143	0.03291	0.0597	0.033614	0.0548762	0.76862
ENSG00000189283.9	NA	NA	0.405617	0.43756	0.0136	0.73799	0.0548852	0.76862
ENSG00000161956.12	0.222133	NA	0.0324	0.174049	0.0322	0.050826	0.0549284	0.76862
ENSG00000256056.1	0.02489	0.790179	NA	NA	NA	NA	0.0549416	0.76862
ENSG00000066629.16	0.046503	0.052141	0.07188	NA	NA	NA	0.0549691	0.76862
ENSG00000211584.13	0.56093	0.524552	0.009666	0.286312	0.253363	0.519283	0.055025	0.76862
ENSG00000083812.11	0.063384	NA	0.31248	0.114559	0.146851	0.017364	0.0550802	0.76862
ENSG00000244510.2	NA	0.02801	0.05631	0.040554	0.544459	0.077929	0.0550972	0.76862
ENSG00000198736.11	NA	0.02851	NA	0.409811	NA	NA	0.0551573	0.76862
ENSG00000132718.8	0.128503	NA	0.044454	0.022338	0.720515	NA	0.05516	0.76862
ENSG00000237476.1	0.866953	0.0127	NA	0.062617	0.31233	0.48	0.0551891	0.76862
ENSG00000275389.1	NA	0.055199	NA	NA	NA	NA	0.055199	0.76862
ENSG00000248980.1	NA	0.02694	0.61431	NA	NA	NA	0.0552248	0.76862
ENSG00000196549.10	0.011	0.930016	0.690677	0.74151	NA	NA	0.0552333	0.76862
ENSG00000115084.13	0.118116	0.0479	0.047937	0.033208	0.048156	0.12878	0.0552806	0.76862
ENSG00000280758.1	0.257	0.605392	0.278241	0.00895	0.904	0.381	0.0553074	0.76862
ENSG00000115540.14	NA	NA	0.268788	0.030224	NA	NA	0.0553363	0.76862
ENSG00000124733.3	0.486	0.502	0.038	0.0221	NA	NA	0.0553896	0.76862
ENSG00000023892.10	NA	NA	0.506	0.13	0.0159	0.3635	0.0553954	0.76862
ENSG00000196123.12	0.02779	NA	0.517322	NA	NA	NA	0.0554217	0.76862
ENSG00000260186.5	NA	0.05546	NA	NA	NA	NA	0.05546	0.76862
ENSG00000110442.11	0.638	0.0621	0.028254	0.699	0.017904	0.21921	0.0554606	0.76862
ENSG00000274312.1	0.0223	0.0924	0.668	NA	NA	NA	0.055551	0.76862
ENSG00000186453.12	0.103938	0.0197	0.121469	0.068545	0.090546	0.07036	0.0555612	0.76862
ENSG00000230499.1	0.265432	0.023	0.132191	NA	NA	NA	0.0556293	0.76862
ENSG00000138592.13	0.0595	0.171	0.349	0.247	0.01153	0.859353	0.0556324	0.76862
ENSG00000272906.1	0.894021	0.03601	NA	0.19744	0.015708	0.293917	0.0556374	0.76862
ENSG00000273151.1	0.256	0.14221	0.90173	0.230297	0.01025	0.155765	0.0556503	0.76862
ENSG00000250893.1	NA	0.05566	NA	NA	NA	NA	0.05566	0.76862
ENSG00000160695.14	0.0812	0.0239	0.032972	0.178	0.106099	0.11203	0.0556697	0.76862
ENSG00000234028.3	0.011742	0.201	0.200588	0.200588	0.200588	0.20059	0.0556835	0.76862
ENSG00000162813.17	NA	0.56886	0.021879	0.022046	0.576099	0.566583	0.055731	0.76862
ENSG00000277692.1	0.036741	0.043775	0.233977	NA	NA	NA	0.0557386	0.76862
ENSG00000166788.9	0.0493	0.378	0.077664	0.0412	0.041202	0.0412	0.0558042	0.76884
ENSG00000090104.11	NA	NA	0.872234	0.628574	0.400619	0.012727	0.0559144	0.76884
ENSG00000258738.1	0.818252	0.631468	0.00864	0.6252	0.6302	0.56114	0.0559312	0.76884
ENSG00000173253.15	NA	0.085395	0.041574	NA	NA	NA	0.0560008	0.76884
ENSG00000211668.2	NA	0.05601	NA	NA	NA	NA	0.05601	0.76884
ENSG00000196421.8	0.642327	0.660279	NA	0.057014	0.17359	0.01448	0.0560355	0.76884
ENSG00000172057.9	0.027131	0.176545	0.321	0.065178	0.0232	0.213428	0.0560514	0.76884
ENSG00000186141.8	0.013514	NA	0.928592	0.134394	0.242368	NA	0.0561683	0.76884
ENSG00000028310.17	0.14315	0.292418	0.03529	0.095383	0.095383	0.0207	0.0561711	0.76884
ENSG00000121851.12	NA	0.11576	NA	0.060103	0.392584	0.022349	0.0561731	0.76884
ENSG00000167173.18	NA	NA	0.398	0.0308	0.4983	0.026982	0.0562272	0.76884
ENSG00000279838.1	0.103272	0.1058	0.029026	NA	NA	NA	0.0562276	0.76884
ENSG00000259420.5	NA	0.0337	0.162	NA	NA	NA	0.0562368	0.76884
ENSG00000143498.17	0.016102	0.08191	0.480824	0.174229	0.191874	0.04592	0.056266	0.76884
ENSG00000196503.3	0.05672	NA	0.05603	NA	NA	NA	0.0563729	0.76884
ENSG00000270108.1	0.270106	0.113741	0.05382	0.03276	0.11019	0.0273	0.0564078	0.76884
ENSG00000214199.3	NA	0.0187	0.832031	0.191594	NA	NA	0.0564382	0.76884
ENSG00000155660.10	0.064	0.08252	0.03832	0.047916	0.046113	0.099643	0.0564453	0.76884
ENSG00000188993.3	NA	0.5869	0.02777	NA	NA	NA	0.0564789	0.76884
ENSG00000129968.15	0.009748	0.622163	0.69071	0.340479	0.141856	0.707827	0.0565228	0.76884
ENSG00000275223.1	0.119636	0.147897	0.026065	NA	NA	NA	0.0565312	0.76884
ENSG00000086015.20	0.082858	0.05447	0.089426	0.06872	0.024099	0.113957	0.0565411	0.76884
ENSG00000104537.16	0.056546	NA	NA	NA	NA	NA	0.056546	0.76884
ENSG00000269473.1	0.154406	0.029121	0.079666	NA	NA	NA	0.0565478	0.76884
ENSG00000176894.9	0.70007	0.128467	0.268579	0.018857	0.02579	0.168675	0.056599	0.76884
ENSG00000186889.9	0.042296	0.0241	0.343229	0.058207	0.060662	0.17836	0.0566019	0.76884
ENSG00000141337.12	0.062755	0.097537	0.0795	0.062755	0.0709	0.026829	0.0566692	0.76884
ENSG00000106327.12	NA	0.09969	NA	0.097225	0.050988	0.032505	0.0567259	0.76884
ENSG00000259736.1	NA	0.0568	NA	NA	NA	NA	0.0568	0.76884
ENSG00000133433.10	0.031712	0.24926	0.05607	NA	NA	NA	0.0568207	0.76884
ENSG00000272821.1	0.011111	NA	0.09177	0.683268	0.69705	0.896	0.0568528	0.76884
ENSG00000115129.13	0.063166	NA	0.243727	0.063166	0.027081	0.06317	0.0568761	0.76884
ENSG00000254862.5	0.0205	0.788	0.126948	NA	NA	NA	0.0568906	0.76884
ENSG00000221978.11	0.310485	NA	NA	0.017351	0.874273	NA	0.056892	0.76884
ENSG00000260884.1	0.13188	NA	0.03055	0.122531	0.35767	0.02632	0.0568944	0.76884
ENSG00000225193.5	0.0264	0.748	NA	NA	NA	NA	0.0570359	0.769194
ENSG00000169436.16	0.023635	NA	0.87483	NA	NA	NA	0.0570846	0.769194
ENSG00000049656.13	0.04482	0.24021	0.51913	0.823765	NA	0.01505	0.0570969	0.769194
ENSG00000092036.18	0.065103	0.043328	0.0651	0.06607	0.0517	0.05946	0.0571049	0.769194
ENSG00000143612.19	NA	0.96422	0.935356	0.199466	0.008387	0.150623	0.0571202	0.769194
ENSG00000177640.15	0.368	0.114	0.0237	NA	NA	NA	0.0571882	0.769194
ENSG00000113141.17	0.04367	0.852044	0.05128	0.060598	0.047263	0.03253	0.0572016	0.769194
ENSG00000225791.6	0.455	0.231	0.345	0.098	0.1828	0.01199	0.0572074	0.769194
ENSG00000275718.1	NA	0.05724	NA	NA	NA	NA	0.05724	0.769194
ENSG00000107130.9	0.227	NA	0.483452	0.01405	0.196	0.135	0.057296	0.769194
ENSG00000217950.4	NA	NA	0.057316	NA	NA	NA	0.057316	0.769194
ENSG00000164825.3	0.187061	0.08488	0.02806	NA	NA	NA	0.0573294	0.769194
ENSG00000060709.14	0.05736	NA	NA	NA	NA	NA	0.05736	0.769194
ENSG00000204642.13	0.0207	0.0207	0.705246	0.18649	0.257174	0.3532	0.0573871	0.769194
ENSG00000117133.10	0.182284	NA	0.013558	0.233203	0.253814	0.402154	0.057413	0.769194
ENSG00000164920.9	NA	0.05748	NA	NA	NA	NA	0.05748	0.769194
ENSG00000272944.1	0.035599	0.221	0.049898	NA	NA	NA	0.0574803	0.769194
ENSG00000159212.12	0.0127	0.0543	0.78626	0.5585	0.18511	0.1531	0.0575071	0.769194
ENSG00000168612.4	0.58335	0.077662	0.717744	0.010687	0.345527	0.66155	0.0578003	0.772278
ENSG00000106066.14	0.0866	0.04982	0.05917	0.06325	0.037711	0.077055	0.0578387	0.772278
ENSG00000225259.4	0.357085	0.57642	NA	0.01713	0.04205	0.271065	0.0578617	0.772278
ENSG00000164309.14	0.01825	0.608312	NA	0.044702	0.106775	0.44072	0.0578685	0.772278
ENSG00000119397.16	0.13	0.075431	0.158664	0.26169	0.878	0.0123	0.0579298	0.77266
ENSG00000152894.14	0.805	0.041	0.0154	0.94	NA	NA	0.0579998	0.772754
ENSG00000133056.13	0.250397	NA	NA	0.049313	0.195435	0.024732	0.058118	0.772754
ENSG00000169241.17	NA	0.55638	NA	0.844126	0.030656	0.023803	0.0581709	0.772754
ENSG00000070018.8	0.46593	0.21821	0.059688	0.123824	0.010428	0.955457	0.0581907	0.772754
ENSG00000268836.1	0.06083	0.04852	0.170279	0.043082	0.06419	0.04619	0.0582094	0.772754
ENSG00000115226.9	0.087695	0.0436	NA	NA	NA	NA	0.0583261	0.772754
ENSG00000261706.1	0.01903	0.2559	0.81231	NA	NA	NA	0.0583715	0.772754
ENSG00000154144.12	NA	0.482	NA	0.361	0.026852	0.03441	0.0583814	0.772754
ENSG00000188483.7	0.0318	NA	NA	NA	0.286	NA	0.0584318	0.772754
ENSG00000241168.1	0.0585	NA	NA	NA	NA	NA	0.0585	0.772754
ENSG00000105771.13	0.03394	0.049391	0.073416	0.077665	0.049382	0.157943	0.0585465	0.772754
ENSG00000145331.13	0.02169	0.29974	0.29622	NA	NA	NA	0.0585498	0.772754
ENSG00000143578.15	0.047368	0.09404	0.072767	0.048963	0.054632	0.054632	0.0585655	0.772754
ENSG00000167768.4	0.09185	0.969326	NA	0.313909	0.353346	0.009739	0.058592	0.772754
ENSG00000070182.19	0.184915	0.457498	0.02199	NA	NA	NA	0.0586052	0.772754
ENSG00000173269.13	NA	0.742	0.0272	NA	NA	NA	0.0586945	0.772754
ENSG00000121542.11	0.0887	0.056616	0.160679	0.11792	0.0238	0.05867	0.0587184	0.772754
ENSG00000279730.2	0.1331	NA	0.037422	NA	NA	NA	0.0587261	0.772754
ENSG00000254506.1	0.304	0.0765	0.028129	NA	NA	NA	0.0587304	0.772754
ENSG00000241127.7	0.0215	NA	NA	0.053386	0.364969	0.420802	0.0588327	0.772754
ENSG00000239697.10	0.031211	NA	0.0254	0.667447	0.0558	0.749258	0.0588374	0.772754
ENSG00000111266.8	0.11052	0.026271	0.636515	0.563695	0.88948	0.015396	0.0588408	0.772754
ENSG00000119782.13	0.038209	0.0468	0.0449	0.057757	0.38005	0.07519	0.0588435	0.772754
ENSG00000268201.1	0.017712	NA	0.555838	0.099754	0.370644	NA	0.0591106	0.772754
ENSG00000179428.2	0.0896	0.06096	0.04305	NA	NA	NA	0.0591256	0.772754
ENSG00000171840.11	0.48974	0.719209	0.014888	0.509961	0.755008	0.025621	0.0591652	0.772754
ENSG00000236552.2	NA	NA	0.703	NA	0.0201	0.27394	0.0592366	0.772754
ENSG00000228718.1	0.0407	0.108	NA	NA	NA	NA	0.0592975	0.772754
ENSG00000277654.4	NA	0.0593	NA	NA	NA	NA	0.0593	0.772754
ENSG00000185437.13	0.2329	0.8693	0.0423	0.0459	0.03248	0.0357	0.0593077	0.772754
ENSG00000273015.2	NA	NA	0.028481	0.037896	0.14539	0.601203	0.0593277	0.772754
ENSG00000165410.14	0.11086	0.487831	0.03291	0.03802	0.06233	0.05271	0.0593835	0.772754
ENSG00000198440.9	0.07913	NA	NA	0.103897	0.035243	NA	0.0594027	0.772754
ENSG00000206344.7	0.178	0.0481	0.083138	0.05212	0.03142	0.0844	0.0594713	0.772754
ENSG00000119523.9	0.214	0.940886	0.40138	0.01069	0.371	NA	0.0594746	0.772754
ENSG00000275894.1	0.289604	0.059674	0.032349	NA	NA	NA	0.0595246	0.772754
ENSG00000158773.14	0.676759	0.02619	0.118173	0.095741	0.022669	0.396761	0.0596306	0.772754
ENSG00000135314.12	0.0371	0.0965	0.0764	NA	NA	NA	0.0596398	0.772754
ENSG00000241973.10	0.063934	0.08018	0.07348	0.072358	0.040036	0.0498	0.0596849	0.772754
ENSG00000188010.12	0.889168	NA	0.027606	0.422922	0.026332	NA	0.0597619	0.772754
ENSG00000155463.12	0.228932	NA	0.02873	0.3225	0.03651	0.0651	0.0597655	0.772754
ENSG00000038295.7	0.03208	0.32088	NA	NA	NA	NA	0.0598043	0.772754
ENSG00000100412.15	0.135412	0.166	0.17958	0.039229	0.020122	0.139	0.0598359	0.772754
ENSG00000177576.11	NA	0.0252	NA	0.041	0.2087	0.678953	0.0599247	0.772754
ENSG00000180279.6	0.043564	0.219483	0.043564	NA	NA	NA	0.059969	0.772754
ENSG00000163104.17	0.47243	0.1936	0.40326	0.4552	0.18479	0.01138	0.0599834	0.772754
ENSG00000145012.13	NA	NA	0.681914	0.01657	0.399	0.14185	0.0599925	0.772754
ENSG00000254827.5	0.108	0.0414	NA	NA	NA	NA	0.0600324	0.772754
ENSG00000068383.18	0.141	0.722	0.199	0.1765	0.458	0.011771	0.0600384	0.772754
ENSG00000151746.13	0.3312	0.331196	0.301639	0.372059	0.010792	0.621332	0.0601003	0.772754
ENSG00000166359.10	0.035037	0.260567	0.035037	0.051118	0.094622	0.105393	0.0601385	0.772754
ENSG00000175352.10	0.287	0.89	0.012948	0.43	0.041188	0.27181	0.0601673	0.772754
ENSG00000276853.1	0.02703	0.790709	NA	NA	NA	NA	0.0601774	0.772754
ENSG00000143416.20	0.054345	0.05174	0.029945	0.54149	0.082629	NA	0.0601798	0.772754
ENSG00000233560.2	0.0602	NA	NA	NA	NA	NA	0.0602	0.772754
ENSG00000249379.1	0.0602	NA	NA	NA	NA	NA	0.0602	0.772754
ENSG00000168427.8	0.035811	0.839	0.926553	0.031135	0.030242	0.04025	0.0602121	0.772754
ENSG00000227110.6	0.049	0.051669	0.098879	NA	NA	NA	0.0602262	0.772754
ENSG00000265750.1	0.077187	0.08154	0.04058	NA	NA	NA	0.0602408	0.772754
ENSG00000273219.1	0.299	0.04139	0.04347	NA	NA	NA	0.0602662	0.772754
ENSG00000145945.5	0.0349	0.0623	0.0384	0.216	0.05107	0.19313	0.0604048	0.772754
ENSG00000214772.2	0.06041	NA	NA	NA	NA	NA	0.06041	0.772754
ENSG00000110400.10	0.159	0.273	0.970756	0.0111	0.441226	0.03012	0.060415	0.772754
ENSG00000183397.5	0.048369	0.03717	0.088811	0.169622	0.08188	0.044009	0.0604203	0.772754
ENSG00000225159.1	0.031687	NA	0.381291	NA	NA	NA	0.0604554	0.772754
ENSG00000118004.17	0.367003	0.0261	0.103137	NA	NA	NA	0.0605133	0.772754
ENSG00000169218.13	0.122179	0.02511	0.362071	NA	NA	NA	0.0605168	0.772754
ENSG00000267454.5	0.048799	0.054601	0.065339	0.047347	0.073231	0.097424	0.0605609	0.772754
ENSG00000250900.6	NA	0.309677	0.03269	NA	NA	NA	0.0605658	0.772754
ENSG00000188729.6	NA	0.026955	0.80238	NA	NA	NA	0.0605749	0.772754
ENSG00000261118.1	NA	0.01582	NA	0.569087	0.25519	0.52977	0.0605953	0.772754
ENSG00000180257.13	0.192042	NA	0.13233	0.049141	0.034406	0.047944	0.0605958	0.772754
ENSG00000060491.16	0.168228	0.014101	0.518979	0.144468	0.151505	0.10459	0.0605992	0.772754
ENSG00000139656.6	NA	NA	0.060619	NA	NA	NA	0.060619	0.772754
ENSG00000162526.6	0.787317	0.0543	0.028451	0.054298	0.054298	0.081709	0.0606333	0.772754
ENSG00000124181.14	NA	0.111253	0.07002	0.383669	0.018723	0.20319	0.0606393	0.772754
ENSG00000213865.7	NA	0.03099	0.45992	NA	NA	NA	0.0606717	0.772754
ENSG00000165511.6	0.083	0.118	0.0312	0.075532	0.0596	NA	0.0606958	0.772754
ENSG00000272656.1	0.0571	0.057124	0.069426	NA	NA	NA	0.0607071	0.772754
ENSG00000257285.5	0.053348	0.03491	0.0474	0.04314	0.78761	0.09243	0.0607256	0.772754
ENSG00000138030.12	0.036396	0.137	0.048077	0.069684	0.054664	0.0926	0.0607479	0.772754
ENSG00000119138.4	NA	0.212908	0.024141	0.2376	NA	0.0605	0.0607481	0.772754
ENSG00000176293.19	0.068878	0.062944	0.062944	0.112987	0.273016	0.024543	0.0607842	0.772754
ENSG00000182612.10	0.063157	0.207828	0.0344	NA	NA	NA	0.0608623	0.772754
ENSG00000180822.11	0.0447	0.0447	0.0591	0.0547	0.10574	0.10702	0.0608671	0.772754
ENSG00000176383.8	0.24808	0.516393	0.021866	NA	NA	NA	0.0608751	0.772754
ENSG00000100285.9	0.561756	0.25515	0.09719	0.030714	0.024358	0.0854	0.0609408	0.772754
ENSG00000239149.1	0.967139	0.01356	0.172006	NA	NA	NA	0.060953	0.772754
ENSG00000236031.1	0.026914	0.6527	0.074615	NA	NA	NA	0.0609861	0.772754
ENSG00000176125.4	0.0437	0.08739	0.14624	0.048105	0.049016	0.061534	0.0609955	0.772754
ENSG00000272158.1	0.35083	0.928937	0.01643	NA	NA	NA	0.0610167	0.772754
ENSG00000172500.12	0.121	0.0183	0.090667	0.0688	0.227392	0.15503	0.0610701	0.772754
ENSG00000134014.16	0.05159	0.05159	0.06044	0.06293	0.07818	0.070077	0.0610772	0.772754
ENSG00000151365.2	NA	NA	0.061093	NA	NA	NA	0.061093	0.772754
ENSG00000143198.12	0.293034	0.75898	0.097282	0.03859	0.018098	0.134995	0.0611175	0.772754
ENSG00000171446.6	0.423448	0.021275	0.423	NA	NA	NA	0.0611199	0.772754
ENSG00000182853.11	0.014354	0.198529	0.19	0.151384	0.0998	0.282876	0.0611251	0.772754
ENSG00000213973.8	0.03065	0.526936	NA	NA	NA	NA	0.0612315	0.772754
ENSG00000112078.13	0.0146	NA	0.0556	0.184	0.8554	0.78857	0.0612542	0.772754
ENSG00000073849.14	0.0342	0.300861	0.064181	0.02966	0.154	0.09407	0.0612905	0.772754
ENSG00000072958.8	0.030802	NA	0.055336	0.143201	0.060634	0.126124	0.0612961	0.772754
ENSG00000216285.5	NA	0.06135	NA	NA	NA	NA	0.06135	0.772754
ENSG00000274751.1	NA	0.06135	NA	NA	NA	NA	0.06135	0.772754
ENSG00000241945.7	0.07314	0.0586	0.06406	0.0568	0.06408	0.0549	0.0613732	0.772754
ENSG00000260190.1	0.0559	NA	0.068018	NA	NA	NA	0.0613738	0.772754
ENSG00000076043.9	0.417	0.285	0.43112	0.383	0.837159	0.01034	0.061504	0.773979
ENSG00000276170.4	0.274684	NA	0.0339	NA	NA	NA	0.0615733	0.774261
ENSG00000123908.11	0.102525	0.7113	0.10252	0.01739	0.04788	0.347524	0.0616037	0.774261
ENSG00000283849.1	0.139	0.947688	0.016581	NA	NA	NA	0.0616613	0.774261
ENSG00000233878.1	NA	0.10245	0.04402	NA	NA	NA	0.0617273	0.774261
ENSG00000108344.14	0.105833	0.125729	0.0879	0.207767	0.26	0.016337	0.061755	0.774261
ENSG00000279841.1	0.16574	0.03758	NA	NA	NA	NA	0.0617821	0.774261
ENSG00000139714.12	0.58194	0.019056	0.77356	NA	NA	NA	0.0617873	0.774261
ENSG00000231344.1	0.033485	0.30507	NA	NA	NA	NA	0.0617887	0.774261
ENSG00000162981.13	0.031032	0.475	0.063671	NA	NA	NA	0.0618839	0.77472
ENSG00000106153.12	0.0136	0.219	0.1226	0.33647	0.16235	0.243365	0.061891	0.77472
ENSG00000188290.10	0.072378	0.01905	0.0673	0.210308	0.106764	0.322982	0.0619337	0.774844
ENSG00000109320.11	NA	0.63954	0.02969	0.275	0.02276	0.40433	0.0619948	0.775024
ENSG00000249786.7	0.064	0.047101	0.086533	NA	NA	NA	0.0620174	0.775024
ENSG00000140403.12	0.0154	0.483	0.0367	0.502	0.23376	0.516777	0.0620466	0.775024
ENSG00000008517.16	0.10939	0.10939	0.051966	0.08877	0.0346	0.05281	0.0622518	0.777176
ENSG00000189184.11	0.06232	NA	NA	NA	NA	NA	0.06232	0.777617
ENSG00000088682.13	0.03832	0.06401	0.027751	0.056365	0.59857	0.39209	0.062359	0.777693
ENSG00000168710.17	0.017192	0.08154	0.465846	0.138243	0.335118	NA	0.0624715	0.778595
ENSG00000100100.12	NA	NA	0.0608	0.023984	0.152973	0.575	0.0625399	0.778595
ENSG00000238018.2	0.058655	NA	0.058004	0.051669	0.052009	0.1386	0.0625556	0.778595
ENSG00000178562.17	0.019008	0.791	0.612116	NA	NA	NA	0.0625848	0.778595
ENSG00000240225.10	0.158634	0.072407	0.027834	0.849013	0.035243	0.057334	0.0626226	0.778595
ENSG00000168394.10	0.198	0.263	0.086149	0.02773	0.0839	0.0353	0.0627185	0.778595
ENSG00000136436.14	0.418586	0.01374	0.358	0.052907	0.157	0.828448	0.0627494	0.778595
ENSG00000172867.3	0.4943	0.128436	0.084493	0.351618	0.013207	0.670078	0.0627558	0.778595
ENSG00000141753.6	0.175523	NA	0.0986	0.015135	0.777	0.366226	0.0627675	0.778595
ENSG00000142677.3	NA	0.05007	0.083983	NA	NA	NA	0.0627926	0.778595
ENSG00000164049.14	0.0389	NA	0.156713	NA	NA	NA	0.0627942	0.778595
ENSG00000008735.13	0.012562	0.56924	0.10671	0.415359	0.129414	0.666	0.0628418	0.778777
ENSG00000261799.1	0.07667	0.079407	0.03693	0.03693	0.03693	0.917639	0.0629153	0.778883
ENSG00000106714.17	0.529	NA	0.031513	NA	NA	NA	0.062977	0.778883
ENSG00000253397.1	NA	NA	0.06309	NA	NA	NA	0.06309	0.778883
ENSG00000173041.11	0.491	0.4187	0.01412	0.114939	0.165202	0.115206	0.0631248	0.778883
ENSG00000148795.6	0.311	0.734	0.198	0.040727	0.192	0.016344	0.0631429	0.778883
ENSG00000177084.16	0.52348	NA	0.328624	0.040166	0.0466	0.032748	0.063144	0.778883
ENSG00000108443.13	0.411108	NA	0.701	0.024076	0.0241	0.759842	0.0631528	0.778883
ENSG00000185834.10	NA	NA	0.141295	0.0908	0.033758	NA	0.0632162	0.778883
ENSG00000232406.6	0.021393	0.156823	0.840175	NA	NA	NA	0.0632512	0.778883
ENSG00000242628.5	0.068526	0.0589	NA	NA	NA	NA	0.0633542	0.778883
ENSG00000165424.6	0.81	0.413	0.457	0.418658	0.0114	0.116083	0.0633773	0.778883
ENSG00000154654.14	0.45235	NA	0.0325	NA	NA	NA	0.063383	0.778883
ENSG00000279345.1	0.639821	0.13687	0.05298	0.011379	0.942441	0.63	0.0634049	0.778883
ENSG00000104756.15	0.388236	0.1248	0.60407	0.19942	0.01234	0.46559	0.0634138	0.778883
ENSG00000269439.5	NA	0.235612	0.590966	0.969511	0.461404	0.009291	0.0634139	0.778883
ENSG00000280360.1	NA	NA	0.063538	NA	NA	NA	0.063538	0.778883
ENSG00000152240.12	0.042081	0.04208	0.04707	0.15055	0.1929	0.069548	0.0635458	0.778883
ENSG00000204520.12	0.19	0.512	0.020391	0.0713	0.103762	0.0597	0.063577	0.778883
ENSG00000253398.1	0.020619	0.18358	0.86078	NA	NA	NA	0.0635984	0.778883
ENSG00000203942.4	0.115	0.0382	0.0805	NA	NA	NA	0.0636237	0.778883
ENSG00000240541.2	NA	NA	0.063646	NA	NA	NA	0.063646	0.778883
ENSG00000171121.16	0.601	0.035172	0.253775	0.01814	0.119	0.55154	0.063711	0.778883
ENSG00000251143.1	0.0384	0.265	0.056957	0.09	0.147979	0.03362	0.0637514	0.778883
ENSG00000188612.11	0.026383	0.149657	0.0473	0.069817	0.0422	0.901233	0.0637627	0.778883
ENSG00000211789.2	NA	0.063878	NA	NA	NA	NA	0.063878	0.778883
ENSG00000271601.3	0.366205	0.1732	0.091166	0.014276	0.962323	0.031339	0.0638858	0.778883
ENSG00000266993.3	0.05781	0.11124	0.142319	0.070027	0.871052	0.018634	0.0639168	0.778883
ENSG00000261669.1	0.05195	NA	0.082911	NA	NA	NA	0.0639245	0.778883
ENSG00000258675.1	0.063963	NA	NA	NA	NA	NA	0.063963	0.778883
ENSG00000064199.6	0.0555	0.0516	0.052422	0.0438	0.068509	0.54983	0.0639823	0.778883
ENSG00000163781.12	0.49	0.885876	0.802033	0.91017	NA	0.00994	0.0640009	0.778883
ENSG00000169515.5	0.045805	0.874991	0.031012	NA	NA	NA	0.0640017	0.778883
ENSG00000235366.2	0.06408	NA	NA	NA	NA	NA	0.06408	0.778883
ENSG00000271959.1	0.047289	0.1622	0.05068	NA	NA	NA	0.0640865	0.778883
ENSG00000110711.9	0.593	0.0194	0.043342	0.105	0.274031	0.13424	0.0640932	0.778883
ENSG00000230658.1	0.0863	0.06391	0.0511	NA	NA	NA	0.064138	0.778883
ENSG00000153291.15	0.091	0.0782	0.041	0.0577	0.07441	0.06811	0.0641479	0.778883
ENSG00000157869.14	0.01145	0.33149	0.42393	0.5923	0.34878	0.34878	0.0641937	0.778883
ENSG00000171931.12	0.074724	0.103301	0.0421	NA	NA	NA	0.0642072	0.778883
ENSG00000171970.12	0.613327	NA	0.76905	0.114328	0.013506	0.585708	0.0642292	0.778883
ENSG00000172367.15	NA	0.0375	0.206313	NA	NA	NA	0.0642762	0.778883
ENSG00000172531.14	NA	0.212	0.102555	0.0192	NA	0.79086	0.0643035	0.778883
ENSG00000109458.8	0.22868	0.0127	0.58842	0.5884	0.69205	0.0724	0.0643893	0.778883
ENSG00000235238.1	0.452	0.0522	0.037587	NA	NA	NA	0.064404	0.778883
ENSG00000167074.14	0.640678	NA	NA	0.039889	0.338441	0.0277	0.0644545	0.778883
ENSG00000114770.16	0.649	0.010842	0.593968	0.38498	0.504	0.40092	0.0644545	0.778883
ENSG00000261390.5	0.07839	0.07741	0.047871	NA	NA	NA	0.0644743	0.778883
ENSG00000116350.16	NA	NA	0.064522	NA	NA	NA	0.064522	0.778883
ENSG00000197692.5	0.0256	0.0785	0.837531	NA	NA	NA	0.0645363	0.778883
ENSG00000279204.1	0.0843	0.029621	0.44023	NA	NA	NA	0.0645414	0.778883
ENSG00000255418.5	0.0263	0.8	0.080127	NA	NA	NA	0.0645624	0.778883
ENSG00000276566.1	0.03776	0.205	NA	NA	NA	NA	0.0645807	0.778883
ENSG00000183921.7	0.02372	0.91544	NA	NA	NA	NA	0.064599	0.778883
ENSG00000171703.16	0.026858	0.229399	0.059005	0.138166	0.046459	0.1571	0.0646944	0.779635
ENSG00000144331.18	0.339177	0.0215	0.724056	NA	NA	NA	0.0649987	0.781528
ENSG00000271993.1	0.0718	NA	0.059383	NA	NA	NA	0.065012	0.781528
ENSG00000173113.6	0.121	0.0357	0.046287	0.138	0.051976	0.12	0.0650162	0.781528
ENSG00000243317.7	0.0593	0.05931	0.05931	0.073659	0.070238	0.0724	0.0650777	0.781528
ENSG00000187048.12	0.198301	0.10326	0.03144	NA	NA	NA	0.0651285	0.781528
ENSG00000231259.4	0.111804	0.188	0.057134	0.047541	0.062085	0.04242	0.0651626	0.781528
ENSG00000260971.3	0.066627	0.06379	NA	NA	NA	NA	0.0651781	0.781528
ENSG00000094804.9	0.139136	0.042295	NA	NA	NA	NA	0.0652356	0.781528
ENSG00000259088.1	NA	0.065257	NA	NA	NA	NA	0.065257	0.781528
ENSG00000251448.1	NA	NA	0.065349	NA	NA	NA	0.065349	0.781528
ENSG00000171488.14	0.157711	0.02958	0.319222	0.127234	0.121288	0.029584	0.0653569	0.781528
ENSG00000187105.8	0.268268	0.021763	0.10547	0.09361	0.04609	0.4253	0.0653788	0.781528
ENSG00000116035.2	NA	0.062	0.069152	NA	NA	NA	0.0653837	0.781528
ENSG00000236498.1	0.035424	NA	0.317054	NA	NA	NA	0.0654041	0.781528
ENSG00000277147.4	0.038049	NA	0.272041	0.036587	0.204705	NA	0.0654046	0.781528
ENSG00000110427.14	0.0939	0.0939	0.040622	NA	NA	NA	0.0654887	0.781528
ENSG00000232499.2	0.394083	NA	0.195859	0.110871	0.021693	NA	0.0654957	0.781528
ENSG00000274765.1	0.751	0.0111	0.167	0.614	0.23286	0.800936	0.0655093	0.781528
ENSG00000234465.10	0.025069	0.509024	0.056104	0.045819	0.259292	0.115502	0.0655262	0.781528
ENSG00000275620.1	NA	0.065529	NA	NA	NA	NA	0.065529	0.781528
ENSG00000232642.1	0.071936	0.0738	0.054556	NA	NA	NA	0.0655466	0.781528
ENSG00000251402.3	0.169083	0.02222	0.82712	NA	NA	NA	0.0656112	0.781902
ENSG00000136235.15	0.0645	0.05263	0.08231	0.070909	0.0552	0.080757	0.0657779	0.782283
ENSG00000165983.14	0.326	0.0897	0.0237	0.254195	0.203	0.035973	0.0658171	0.782283
ENSG00000231616.8	0.0257	0.626225	0.128119	NA	NA	NA	0.0658739	0.782283
ENSG00000104415.13	0.179836	0.02547	0.42593	NA	NA	NA	0.0658895	0.782283
ENSG00000143624.13	0.019125	0.51452	0.83886	0.299454	NA	0.038229	0.0659407	0.782283
ENSG00000077044.10	0.243308	0.188	NA	0.015696	0.260565	0.48246	0.0659439	0.782283
ENSG00000092439.13	0.786	NA	0.7	0.0127	0.71258	0.187616	0.0659824	0.782283
ENSG00000213189.5	NA	0.0391	0.196956	NA	NA	NA	0.0660186	0.782283
ENSG00000185418.15	0.14	0.0876	0.35	0.0392	0.04161	0.047552	0.0660358	0.782283
ENSG00000273387.1	0.066036	NA	NA	NA	NA	NA	0.066036	0.782283
ENSG00000164849.9	0.0125	0.89515	0.56485	0.070545	0.255381	0.294526	0.0660982	0.782283
ENSG00000260325.1	NA	NA	NA	0.331329	0.0356	NA	0.0661174	0.782283
ENSG00000133641.17	0.71886	NA	0.01628	0.2761	0.131997	0.156032	0.0661628	0.782283
ENSG00000279605.1	NA	0.01828	0.2004	0.41474	0.52521	NA	0.0661777	0.782283
ENSG00000257246.1	NA	0.152758	0.041883	NA	NA	NA	0.0662015	0.782283
ENSG00000079257.7	0.0891	0.069695	0.086355	0.14619	0.0292	0.07871	0.0662249	0.782283
ENSG00000267646.1	NA	NA	0.066364	NA	NA	NA	0.066364	0.782283
[truncated: 21,610 more rows]

## Sheet: Table S5
Table S5. The results of Multi-marker analysis of genomic annotation analysis
Gene	Chr	Start	End	ZSTAT	P_Value	FDR
ENSG00000147883	9	21952902	22059362	7.0099	1.19e-12	2.31e-08
ENSG00000147889	9	21917751	22045300	6.2809	1.68e-10	1.63e-06
ENSG00000264545	9	21752635	22082985	5.6597	7.58e-09	4.9e-05
ENSG00000185787	15	79052829	79240475	5.5886	1.14e-08	5.53e-05
ENSG00000136378	15	79001545	79153773	5.0484	2.23e-07	0.000865641
ENSG00000224854	9	21917137	22017738	4.9166	4.4e-07	0.00142333
ENSG00000107562	10	44743038	44931941	4.6512	1.65e-06	0.00457498
ENSG00000112137	6	12667893	13338645	4.4131	5.1e-06	0.0123732
ENSG00000014123	6	96919471	97053152	4.0043	3.11e-05	0.0619147
ENSG00000187498	13	110751318	111009496	3.9985	3.19e-05	0.0619147
ENSG00000127241	3	186885942	187059810	3.8888	5.04e-05	0.0889285
ENSG00000250305	8	12753151	12939012	3.7474	8.93e-05	0.144435
ENSG00000112214	6	96960424	97114512	3.7167	0.00010092	0.150674
ENSG00000026025	10	17220258	17329592	3.627	0.00014336	0.198748
ENSG00000167721	17	2175797	2290801	3.5834	0.00016959	0.217951
ENSG00000167720	17	2156677	2278554	3.5683	0.00017967	0.217951
ENSG00000107614	10	17134253	17294053	3.5363	0.00020287	0.231618
ENSG00000099810	9	21752542	21981646	3.5029	0.0002301	0.243021
ENSG00000117971	15	78866461	79070096	3.494	0.0002379	0.243021
ENSG00000163219	2	68856733	69103965	3.4437	0.00028686	0.278383
ENSG00000163217	2	69042613	69148649	3.4016	0.00033496	0.29604
ENSG00000070366	17	1913133	2257065	3.4011	0.00033556	0.29604
ENSG00000166257	11	123449895	123575952	3.3492	0.00040519	0.341928
ENSG00000011105	12	3136521	3445730	3.3359	0.00042511	0.34379
ENSG00000141258	17	2190792	2334352	3.3161	0.00045636	0.3543
ENSG00000165572	13	41651705	41756882	3.2827	0.00051403	0.364287
ENSG00000104899	19	2199308	2302072	3.2773	0.00052406	0.364287
ENSG00000103811	15	79163400	79291916	3.2745	0.00052919	0.364287
ENSG00000111452	12	131388452	131676014	3.2666	0.0005443	0.364287
ENSG00000170734	6	43493887	43636701	3.2279	0.00062342	0.394366
ENSG00000023171	11	123346344	123548482	3.225	0.00062988	0.394366
ENSG00000104897	19	2186520	2298678	3.2142	0.00065402	0.396684
ENSG00000124688	6	43547277	43658689	3.1963	0.00069606	0.409389
ENSG00000104885	19	2114148	2282577	3.1666	0.00077125	0.44027
ENSG00000104886	19	2180002	2287703	3.1431	0.0008359	0.463542
ENSG00000133460	22	24148890	24278496	3.1236	0.00089332	0.478044
ENSG00000017373	17	36636251	36812183	3.1177	0.00091131	0.478044
ENSG00000251357	22	24154375	24287410	3.0746	0.0010539	0.538293
ENSG00000117020	1	243601535	244064381	3.0583	0.0011129	0.539405
ENSG00000039560	5	34606342	34882732	3.0423	0.0011741	0.539405
ENSG00000232382	3	98138324	98239420	3.0416	0.0011765	0.539405
ENSG00000172426	6	43562783	43690336	3.03	0.0012227	0.539405
ENSG00000172432	6	43523053	43646899	3.0178	0.001273	0.539405
ENSG00000143845	1	204050190	204171307	3.0159	0.0012812	0.539405
ENSG00000124571	6	43440072	43593812	3.014	0.0012892	0.539405
ENSG00000182752	9	118866083	119214601	3.0113	0.0013009	0.539405
ENSG00000070269	14	56905072	57167324	3.01	0.0013062	0.539405
ENSG00000146674	7	45901949	46011473	3.0012	0.0013446	0.543695
ENSG00000171453	6	43427440	43547323	2.9819	0.0014325	0.563927
ENSG00000167476	19	2202251	2319758	2.9775	0.0014529	0.563927
ENSG00000138829	5	127543601	128044878	2.9715	0.0014818	0.563927
ENSG00000143842	1	203992243	204146863	2.9486	0.0015962	0.595782
ENSG00000096080	6	43589040	43705528	2.9402	0.0016397	0.600471
ENSG00000050165	11	11934653	12081316	2.9319	0.0016843	0.605381
ENSG00000134871	13	110908159	111215374	2.9246	0.0017247	0.608631
ENSG00000178301	11	77250436	77371400	2.9148	0.0017794	0.616721
ENSG00000175756	1	1259110	1360875	2.9015	0.0018567	0.629402
ENSG00000170242	11	11812970	12030870	2.8912	0.0019188	0.629402
ENSG00000137207	6	43429565	43534728	2.89	0.0019261	0.629402
ENSG00000043143	5	133810003	133968918	2.8868	0.0019457	0.629402
ENSG00000226397	12	25096358	25200453	2.8763	0.0020117	0.640083
ENSG00000164080	3	51525160	51752683	2.8648	0.0020862	0.647593
ENSG00000204052	6	43424707	43528424	2.8592	0.0021234	0.647593
ENSG00000221978	1	1271091	1384708	2.8574	0.0021354	0.647593
ENSG00000240972	22	24186191	24287414	2.8457	0.0022156	0.661578
ENSG00000140948	16	87389852	87575651	2.8333	0.0023032	0.668597
ENSG00000178718	15	75196757	75299805	2.8327	0.002308	0.668597
ENSG00000152413	5	78618459	78860040	2.8233	0.0023767	0.678373
ENSG00000107796	10	90644831	90801147	2.8148	0.0024404	0.684982
ENSG00000106665	7	73653805	73870273	2.8107	0.0024715	0.684982
ENSG00000178741	15	75162132	75280509	2.8032	0.0025296	0.684982
ENSG00000126453	19	50118823	50227173	2.797	0.0025792	0.684982
ENSG00000138152	10	123980821	124147677	2.7946	0.0025981	0.684982
ENSG00000115468	2	233420767	233597491	2.7915	0.002623	0.684982
ENSG00000119969	10	96255547	96423662	2.7886	0.0026469	0.684982
ENSG00000140941	16	87367601	87488385	2.7737	0.0027713	0.702957
ENSG00000224870	1	1284902	1387426	2.7662	0.0028359	0.702957
ENSG00000104904	19	2219485	2323487	2.7646	0.0028492	0.702957
ENSG00000169946	8	106280920	106866760	2.7548	0.0029363	0.702957
ENSG00000162576	1	1238069	1347157	2.7516	0.0029652	0.702957
ENSG00000182768	15	90758891	90866463	2.7499	0.0029807	0.702957
ENSG00000137221	6	43395261	43524294	2.7488	0.0029909	0.702957
ENSG00000099956	22	24079150	24226703	2.7471	0.0030061	0.702957
ENSG00000163113	1	149859705	150032625	2.7331	0.0031371	0.721672
ENSG00000164258	5	52806463	53029168	2.7306	0.0031605	0.721672
ENSG00000183246	22	21849646	21955750	2.7182	0.0032815	0.730812
ENSG00000116132	1	170581869	170758560	2.7169	0.0032948	0.730812
ENSG00000165863	10	118373207	118479775	2.7097	0.0033669	0.730812
ENSG00000126456	19	50112826	50219132	2.6975	0.003493	0.730812
ENSG00000124440	19	46750303	46896690	2.6964	0.0035049	0.730812
ENSG00000183775	5	143500396	143915249	2.6882	0.0035923	0.730812
ENSG00000152404	11	107147071	107378572	2.6846	0.0036307	0.730812
ENSG00000225485	17	36534662	36718628	2.6819	0.0036605	0.730812
ENSG00000261147	15	90742788	90865440	2.6795	0.0036867	0.730812
ENSG00000116793	1	114189453	114352111	2.6743	0.0037444	0.730812
ENSG00000140455	15	63746793	63936839	2.6665	0.0038322	0.730812
ENSG00000135930	2	233364762	233498354	2.666	0.0038379	0.730812
ENSG00000156110	10	75860960	76519061	2.6656	0.0038429	0.730812
ENSG00000159164	1	149824870	149939434	2.66	0.003907	0.730812
ENSG00000082438	2	165460134	165750189	2.656	0.003954	0.730812
ENSG00000184678	1	149806010	149908232	2.6549	0.0039664	0.730812
ENSG00000184260	1	149808525	149908961	2.6549	0.0039664	0.730812
ENSG00000184270	1	149809019	149909466	2.6549	0.0039664	0.730812
ENSG00000143368	1	149845209	149950236	2.6547	0.0039688	0.730812
ENSG00000126457	19	50129043	50242286	2.6533	0.003985	0.730812
ENSG00000107404	1	1220656	1334730	2.6517	0.0040049	0.730812
ENSG00000178096	1	149809440	149922351	2.6496	0.0040289	0.730812
ENSG00000121481	1	184964496	185121740	2.6436	0.0041016	0.737111
ENSG00000014914	1	149850543	149958791	2.635	0.0042063	0.742272
ENSG00000178761	15	75142328	75249462	2.6342	0.0042171	0.742272
ENSG00000158109	1	3491566	3596691	2.6272	0.004304	0.742272
ENSG00000084710	2	25214999	25428243	2.6247	0.0043363	0.742272
ENSG00000221944	2	233362779	233465226	2.6239	0.004346	0.742272
ENSG00000213471	15	90742762	90858199	2.6161	0.004447	0.742272
ENSG00000218537	22	24186613	24291117	2.6142	0.0044713	0.742272
ENSG00000108924	17	53292373	53452426	2.612	0.0045007	0.742272
ENSG00000182263	2	164399906	164642522	2.6111	0.0045126	0.742272
ENSG00000178802	15	75132346	75241798	2.6096	0.0045318	0.742272
ENSG00000116213	1	3497331	3619325	2.6082	0.004551	0.742272
ENSG00000170236	15	50742759	50888905	2.6047	0.0045978	0.742434
ENSG00000114867	3	183982283	184103146	2.5997	0.0046648	0.742434
ENSG00000167014	15	45198900	45321427	2.5969	0.0047031	0.742434
ENSG00000179397	1	244567679	244854479	2.5968	0.004705	0.742434
ENSG00000147905	9	37070536	37408146	2.5918	0.0047733	0.742914
ENSG00000123415	12	54508529	54632778	2.591	0.0047846	0.742914
ENSG00000133030	17	16895859	17170993	2.5766	0.0049892	0.765229
ENSG00000135902	2	233340703	233451377	2.57	0.0050846	0.765229
ENSG00000169962	1	1216694	1320686	2.5677	0.0051192	0.765229
ENSG00000224420	19	50141921	50243832	2.566	0.0051439	0.765229
ENSG00000258724	8	10532909	10747357	2.5654	0.0051525	0.765229
ENSG00000146678	7	45877956	45983267	2.5642	0.0051713	0.765229
ENSG00000049245	1	7781329	7891492	2.562	0.0052043	0.765229
ENSG00000188916	10	128883694	129044422	2.5468	0.0054359	0.774927
ENSG00000198794	15	75199560	75363837	2.5417	0.0055155	0.774927
ENSG00000177764	20	227737	330965	2.5389	0.0055597	0.774927
ENSG00000196811	2	233354437	233461113	2.5345	0.0056304	0.774927
ENSG00000171056	8	10531278	10747357	2.5329	0.0056567	0.774927
ENSG00000187164	10	118593742	118936097	2.5319	0.0056727	0.774927
ENSG00000268091	12	131464221	131564769	2.5317	0.0056751	0.774927
ENSG00000269515	10	44823687	44928739	2.5314	0.0056796	0.774927
ENSG00000188305	19	2224631	2332181	2.531	0.0056872	0.774927
ENSG00000150048	12	10172153	10314226	2.5262	0.0057654	0.774927
ENSG00000138592	15	50666577	50843280	2.5229	0.0058193	0.774927
ENSG00000140497	15	75086071	75215706	2.5218	0.0058375	0.774927
ENSG00000165868	10	118380703	118552085	2.5192	0.0058817	0.774927
ENSG00000206043	18	71933048	72076422	2.5182	0.0058981	0.774927
ENSG00000121486	1	185037220	185176204	2.517	0.0059182	0.774927
ENSG00000235568	22	42726416	42878401	2.5156	0.0059422	0.774927
ENSG00000124374	2	71359869	71504213	2.5152	0.005949	0.774927
ENSG00000104324	8	97607455	98211882	2.5118	0.0060059	0.777123
ENSG00000189375	17	18488319	18615263	2.5027	0.0061629	0.786648
ENSG00000111850	6	87982301	88102043	2.5011	0.0061897	0.786648
ENSG00000113396	5	127823706	128419335	2.5005	0.0062011	0.786648
ENSG00000203760	6	126611320	126720021	2.4977	0.0062496	0.787653
ENSG00000074201	11	77175981	77398850	2.493	0.0063334	0.788865
ENSG00000159496	22	23980323	24091363	2.4903	0.0063822	0.788865
ENSG00000169507	2	165702696	165862035	2.4886	0.0064132	0.788865
ENSG00000123908	8	141491264	141695718	2.4881	0.0064218	0.788865
ENSG00000118640	2	85738685	85859154	2.4808	0.0065552	0.793983
ENSG00000145041	3	51383298	51584010	2.4806	0.0065586	0.793983
ENSG00000242485	1	1287288	1392693	2.4756	0.0066508	0.793983
ENSG00000060982	12	24914295	25152393	2.4717	0.0067246	0.793983
ENSG00000254093	8	10572473	10747394	2.4708	0.0067404	0.793983
ENSG00000182217	1	149775607	149882714	2.4706	0.0067436	0.793983
ENSG00000268126	5	147648550	147751891	2.4676	0.0068006	0.793983
ENSG00000077157	1	202267827	202611834	2.4666	0.0068192	0.793983
ENSG00000133627	7	152406834	152602463	2.4633	0.0068827	0.793983
ENSG00000204909	5	147650766	147769412	2.4611	0.0069264	0.793983
ENSG00000117152	1	162988565	163096592	2.4568	0.0070087	0.793983
ENSG00000079841	6	72546406	73162845	2.4534	0.0070765	0.793983
ENSG00000112378	6	138359642	138478648	2.4519	0.0071046	0.793983
ENSG00000110975	12	33477173	33642754	2.4515	0.0071122	0.793983
ENSG00000169169	19	50144155	50266988	2.4508	0.0071261	0.793983
ENSG00000100605	14	93353259	93632665	2.4503	0.0071373	0.793983
ENSG00000145050	3	51372478	51476828	2.4492	0.0071589	0.793983
ENSG00000175182	3	184003714	184114063	2.4416	0.0073117	0.796254
ENSG00000115486	2	85721846	85838670	2.4407	0.0073285	0.796254
ENSG00000168899	2	85761531	85870535	2.4383	0.0073789	0.796254
ENSG00000188316	10	118559023	118721299	2.4381	0.0073827	0.796254
ENSG00000145879	5	147641982	147745485	2.438	0.0073845	0.796254
ENSG00000206536	3	98059510	98160475	2.4324	0.0074988	0.803057
ENSG00000131143	16	85782239	85890650	2.4287	0.0075757	0.803057
ENSG00000203852	1	149774181	149875836	2.4282	0.0075874	0.803057
ENSG00000175121	20	43688093	43793813	2.4251	0.0076515	0.803057
ENSG00000039600	5	157002687	157148488	2.4243	0.0076682	0.803057
ENSG00000054965	11	73061532	73359234	2.4205	0.0077488	0.803057
ENSG00000108239	10	96112261	96345687	2.4171	0.0078228	0.803057
ENSG00000237388	11	48460269	48561332	2.415	0.007867	0.803057
ENSG00000150403	13	114095310	114254542	2.4148	0.0078715	0.803057
ENSG00000204520	6	31321356	31433092	2.4128	0.0079144	0.803057
ENSG00000183520	1	38424930	38540496	2.4117	0.0079391	0.803057
ENSG00000203812	1	149772643	149873191	2.4115	0.0079441	0.803057
ENSG00000140474	15	75078457	75185687	2.4078	0.0080247	0.807002
ENSG00000198848	16	55786763	55917249	2.4019	0.0081557	0.812009
ENSG00000171311	10	99145899	99255774	2.3981	0.00824	0.812009
ENSG00000187658	5	157048561	157157151	2.3979	0.008244	0.812009
ENSG00000177732	20	256207	360865	2.3973	0.0082584	0.812009
ENSG00000179837	3	51378731	51485330	2.3941	0.0083305	0.812009
ENSG00000136319	14	20674717	20824153	2.3917	0.0083851	0.812009
ENSG00000026103	10	90700414	90825542	2.3913	0.0083946	0.812009
ENSG00000120658	13	43737654	44411044	2.3865	0.0085039	0.812009
ENSG00000169116	4	75808305	76025325	2.3863	0.0085098	0.812009
ENSG00000231861	3	98166448	98267496	2.3842	0.0085584	0.812009
ENSG00000237412	2	233335173	233440422	2.3833	0.0085787	0.812009
ENSG00000164411	6	87942696	88088996	2.3819	0.0086116	0.812009
ENSG00000100604	14	93339425	93451638	2.3809	0.0086354	0.812009
ENSG00000197324	14	23290822	23400789	2.3798	0.0086602	0.812009
ENSG00000081019	1	114254454	114405098	2.376	0.0087514	0.816615
ENSG00000084110	12	96316440	96440143	2.3738	0.0088031	0.817509
ENSG00000148400	9	139338896	139490314	2.3703	0.0088863	0.819626
ENSG00000269339	12	51569860	51670085	2.3672	0.008962	0.819626
ENSG00000203872	6	88004567	88125181	2.362	0.009088	0.819626
ENSG00000065000	19	2050988	2214464	2.3586	0.009171	0.819626
ENSG00000175166	3	183966497	184076842	2.3583	0.0091797	0.819626
ENSG00000078579	8	16799678	16909690	2.3568	0.0092165	0.819626
ENSG00000140398	15	75589296	75697592	2.3531	0.0093076	0.819626
ENSG00000170835	9	135887365	135997248	2.3515	0.0093487	0.819626
ENSG00000198740	17	47316568	47489835	2.3479	0.0094402	0.819626
ENSG00000141748	17	37263147	37373737	2.3469	0.0094659	0.819626
ENSG00000168906	2	85716288	85822403	2.3454	0.0095044	0.819626
ENSG00000099958	22	24126690	24231315	2.3449	0.0095173	0.819626
ENSG00000187792	22	24033769	24143279	2.3427	0.0095714	0.819626
ENSG00000145868	5	147713498	147872399	2.3393	0.0096587	0.819626
ENSG00000103657	15	63850817	64176141	2.3377	0.009701	0.819626
ENSG00000100426	22	50197490	50333726	2.3328	0.0098292	0.819626
ENSG00000155229	10	99168081	99308551	2.3288	0.0099354	0.819626
ENSG00000226524	6	87982323	88159459	2.3281	0.0099529	0.819626
ENSG00000164736	8	55320495	55423448	2.3261	0.010008	0.819626
ENSG00000118242	2	216759213	216948819	2.3218	0.010121	0.819626
ENSG00000125861	20	3589939	3694046	2.3207	0.010152	0.819626
ENSG00000197361	15	63839552	63944627	2.3178	0.010229	0.819626
ENSG00000118197	1	200543024	200689097	2.3173	0.010244	0.819626
ENSG00000119888	2	47522297	47664740	2.317	0.010252	0.819626
ENSG00000171307	10	99155927	99267127	2.3167	0.01026	0.819626
ENSG00000146090	5	179477795	179686153	2.3162	0.010273	0.819626
ENSG00000148814	10	134095614	134245010	2.3153	0.010298	0.819626
ENSG00000132002	19	14575582	14690582	2.3142	0.010328	0.819626
ENSG00000171060	8	10480147	10608103	2.3128	0.010366	0.819626
ENSG00000166347	18	71870530	72009251	2.3128	0.010367	0.819626
ENSG00000101670	18	47037069	47169272	2.3124	0.010377	0.819626
ENSG00000153339	18	29359136	29583099	2.3122	0.010383	0.819626
ENSG00000140365	15	75578232	75684268	2.3119	0.010393	0.819626
ENSG00000168994	6	3672848	3802260	2.3095	0.010458	0.819626
ENSG00000235098	1	1303800	1407149	2.3067	0.010536	0.819626
ENSG00000150401	13	114060134	114195267	2.3053	0.010574	0.819626
ENSG00000159871	19	44250081	44381358	2.305	0.010582	0.819626
ENSG00000140478	15	75525176	75636816	2.3047	0.010593	0.819626
ENSG00000080822	3	98166756	98291910	2.3036	0.010623	0.819626
ENSG00000164830	8	107232473	107814922	2.3023	0.01066	0.819626
ENSG00000144730	3	57074010	57254334	2.2988	0.010759	0.819626
ENSG00000168703	20	43702066	43803106	2.2969	0.010813	0.819626
ENSG00000141750	17	37316789	37432125	2.2942	0.01089	0.819626
ENSG00000035687	1	244521796	244665436	2.2914	0.010971	0.819626
ENSG00000049246	1	7794380	7955237	2.2911	0.01098	0.819626
ENSG00000140400	15	75598133	75710971	2.2906	0.010994	0.819626
ENSG00000173868	17	47250724	47358128	2.2877	0.011077	0.819626
ENSG00000167195	15	75500940	75612540	2.2871	0.011095	0.819626
ENSG00000225921	6	13565559	13682971	2.2856	0.011139	0.819626
ENSG00000187848	12	133145366	133248972	2.2839	0.01119	0.819626
ENSG00000134363	5	52726239	52832964	2.2825	0.011229	0.819626
ENSG00000103187	16	84549200	84701683	2.282	0.011245	0.819626
ENSG00000122417	1	86764344	86912023	2.2764	0.011413	0.819626
ENSG00000138162	10	123698689	124064060	2.2757	0.011432	0.819626
ENSG00000008405	12	107335142	107537607	2.2724	0.01153	0.819626
ENSG00000115808	2	37020783	37243615	2.2716	0.011557	0.819626
ENSG00000103264	16	87310593	87475748	2.271	0.011574	0.819626
ENSG00000170027	7	75906116	76038348	2.2705	0.011588	0.819626
ENSG00000143612	1	154129182	154243104	2.2693	0.011624	0.819626
ENSG00000228157	17	18946287	19050150	2.2666	0.011706	0.819626
ENSG00000070444	17	2237354	2354412	2.2657	0.011736	0.819626
ENSG00000126461	19	50095382	50211899	2.2652	0.01175	0.819626
ENSG00000139344	12	96287071	96412370	2.2647	0.011767	0.819626
ENSG00000120688	13	41585410	41708137	2.2638	0.011792	0.819626
ENSG00000138134	10	90589491	90784910	2.2634	0.011805	0.819626
ENSG00000125533	20	61587331	61688387	2.2634	0.011805	0.819626
ENSG00000029559	4	88670733	88783074	2.2634	0.011806	0.819626
ENSG00000168890	2	85775671	85880319	2.2631	0.011815	0.819626
ENSG00000179403	1	1320241	1428262	2.2612	0.011874	0.819626
ENSG00000149054	11	6897635	7055863	2.2586	0.011955	0.819626
ENSG00000104936	19	46222975	46335810	2.2585	0.011958	0.819626
ENSG00000149050	11	6970549	7091599	2.2583	0.011964	0.819626
ENSG00000168894	2	85772848	85874736	2.2566	0.012017	0.819626
ENSG00000196476	20	201504	321390	2.2566	0.012017	0.819626
ENSG00000100425	22	50116931	50271160	2.2544	0.012087	0.819626
ENSG00000214357	5	172018269	172168543	2.2542	0.012092	0.819626
ENSG00000134242	1	114306433	114464381	2.2539	0.012102	0.819626
ENSG00000100504	14	51274609	51461454	2.2522	0.012155	0.819626
ENSG00000085982	2	234334166	234525428	2.252	0.012162	0.819626
ENSG00000120937	1	11867521	11968988	2.2488	0.012262	0.82018
ENSG00000054967	11	73037309	73158519	2.2487	0.012266	0.82018
ENSG00000169618	2	68820721	68932708	2.2477	0.012297	0.82018
ENSG00000143867	2	19501246	19608414	2.2432	0.012441	0.821895
ENSG00000268059	6	13565728	13671126	2.2418	0.012487	0.821895
ENSG00000081026	1	113883371	114278545	2.2397	0.012555	0.821895
ENSG00000213828	2	240033493	240134053	2.237	0.012645	0.821895
ENSG00000124102	20	43753517	43855185	2.2342	0.012736	0.821895
ENSG00000268434	19	46232695	46339231	2.2319	0.012811	0.821895
ENSG00000106459	7	129201555	129446922	2.2312	0.012833	0.821895
ENSG00000183431	1	38372647	38506593	2.2309	0.012843	0.821895
ENSG00000171517	1	85227285	85408896	2.2297	0.012884	0.821895
ENSG00000224051	1	1210136	1314277	2.2258	0.013014	0.821895
ENSG00000128641	2	192059911	192340115	2.2253	0.013031	0.821895
ENSG00000205116	1	1311508	1413167	2.2231	0.013106	0.821895
ENSG00000136327	14	36999784	37101812	2.2228	0.013116	0.821895
ENSG00000173250	5	145842666	145945753	2.2214	0.013161	0.821895
ENSG00000124134	20	43670951	43779753	2.2209	0.013177	0.821895
ENSG00000185009	10	75831524	75960821	2.2198	0.013217	0.821895
ENSG00000080854	11	133728459	133876880	2.2185	0.013259	0.821895
ENSG00000120696	13	41713969	41818702	2.2161	0.013341	0.821895
ENSG00000006788	17	10151401	10326447	2.2159	0.013348	0.821895
ENSG00000186451	3	57044469	57159460	2.2148	0.013387	0.821895
ENSG00000092439	15	50794670	51029012	2.2137	0.013425	0.821895
ENSG00000183208	15	90727040	90835315	2.2125	0.013465	0.821895
ENSG00000213578	15	75068888	75174141	2.2109	0.013521	0.821895
ENSG00000108298	17	37306536	37410980	2.2067	0.013666	0.821895
ENSG00000104941	19	46248968	46368577	2.2058	0.013699	0.821895
ENSG00000250479	22	24058021	24160630	2.2044	0.01375	0.821895
ENSG00000161381	17	37169556	37360647	2.2038	0.01377	0.821895
ENSG00000197322	17	32851142	32956388	2.2011	0.013863	0.821895
ENSG00000100811	14	100654635	100799129	2.1988	0.013945	0.821895
ENSG00000169385	14	21373611	21474595	2.1983	0.013964	0.821895
ENSG00000163263	1	154121848	154228809	2.1957	0.014057	0.821895
ENSG00000163682	4	39405744	39510568	2.1951	0.014077	0.821895
ENSG00000174371	1	241961269	242108450	2.1939	0.014121	0.821895
ENSG00000114541	3	69169141	69641734	2.1936	0.014133	0.821895
ENSG00000183558	1	149763505	149864478	2.1934	0.014139	0.821895
ENSG00000137975	1	86839769	86972241	2.19	0.014262	0.821895
ENSG00000104447	8	116370724	116871899	2.1899	0.014267	0.821895
ENSG00000008869	2	37145526	37361485	2.1886	0.014315	0.821895
ENSG00000148308	9	135856076	135983890	2.187	0.01437	0.821895
ENSG00000185800	19	46236205	46346060	2.1853	0.014434	0.821895
ENSG00000127054	1	1196965	1310071	2.1848	0.014452	0.821895
ENSG00000151135	12	107299497	107422556	2.1846	0.014457	0.821895
ENSG00000138621	15	75265896	75459803	2.1799	0.014633	0.821895
ENSG00000164329	5	78857943	79032471	2.1772	0.014732	0.821895
ENSG00000152700	5	133886834	134034961	2.1765	0.01476	0.821895
ENSG00000203811	1	149761110	149862765	2.1758	0.014785	0.821895
ENSG00000128218	22	24044930	24146655	2.1749	0.01482	0.821895
ENSG00000135914	2	231922944	232039832	2.1744	0.014839	0.821895
ENSG00000115137	2	25116505	25244963	2.1742	0.014847	0.821895
ENSG00000176198	14	20660898	20761979	2.1733	0.014877	0.821895
ENSG00000189152	17	18980782	19112489	2.1727	0.014901	0.821895
ENSG00000214844	17	18991448	19091895	2.1727	0.014901	0.821895
ENSG00000176566	8	88832973	88936296	2.1715	0.014948	0.821895
ENSG00000177045	19	46218043	46322484	2.1691	0.015038	0.821895
ENSG00000131148	16	85755364	85883214	2.168	0.015079	0.821895
ENSG00000137462	4	154572652	154676851	2.167	0.015118	0.821895
ENSG00000167085	17	47431414	47542246	2.1664	0.015139	0.821895
ENSG00000206104	21	31965183	32065455	2.1656	0.015172	0.821895
ENSG00000168887	2	85783777	85889189	2.1589	0.015429	0.821895
ENSG00000118194	1	201278136	201396890	2.1583	0.015451	0.821895
ENSG00000153820	2	228794666	229096361	2.1573	0.015491	0.821895
ENSG00000189114	19	45632003	45735059	2.1573	0.015491	0.821895
ENSG00000095002	2	47580108	47839450	2.1566	0.015519	0.821895
ENSG00000176219	14	20641791	20742964	2.1556	0.015558	0.821895
ENSG00000153930	17	54138319	54639020	2.1555	0.015561	0.821895
ENSG00000060718	1	103292023	103624052	2.1547	0.015593	0.821895
ENSG00000205821	17	2260279	2368731	2.1545	0.015599	0.821895
ENSG00000074527	12	96001583	96234930	2.1539	0.015623	0.821895
ENSG00000072364	5	132161071	132349326	2.1533	0.015647	0.821895
ENSG00000171314	10	99135917	99243198	2.1529	0.015664	0.821895
ENSG00000267545	19	45633080	45755702	2.1515	0.01572	0.821895
ENSG00000185043	15	90723207	90827279	2.1511	0.015734	0.821895
ENSG00000164081	3	51646709	51788339	2.1508	0.015744	0.821895
ENSG00000072657	12	72431046	73109422	2.1506	0.015753	0.821895
ENSG00000184032	21	31957555	32057938	2.1505	0.015758	0.821895
ENSG00000121380	12	12152778	12414018	2.1492	0.015809	0.821895
ENSG00000189306	22	42855974	42965808	2.146	0.015937	0.821895
ENSG00000197046	18	43355477	43474045	2.1445	0.015995	0.821895
ENSG00000117505	1	93761445	93885055	2.1435	0.016037	0.821895
ENSG00000196366	9	139327947	139430518	2.1426	0.016072	0.821895
ENSG00000137869	15	51450254	51680807	2.1425	0.016075	0.821895
ENSG00000061676	2	183723843	183953586	2.1419	0.0161	0.821895
ENSG00000219607	6	5035720	5137455	2.1402	0.016168	0.821895
ENSG00000126467	19	50193010	50316587	2.138	0.01626	0.821895
ENSG00000130226	7	153534182	154735995	2.1368	0.016306	0.821895
ENSG00000016490	1	86884051	87015972	2.1367	0.01631	0.821895
ENSG00000148219	9	119137504	120227348	2.1366	0.016314	0.821895
ENSG00000197406	14	101977688	102079789	2.1356	0.016356	0.821895
ENSG00000099797	19	14577897	14726792	2.1353	0.016368	0.821895
ENSG00000101665	18	46396223	46527081	2.1353	0.016369	0.821895
ENSG00000067191	17	37279709	37403956	2.1344	0.016406	0.821895
ENSG00000120341	1	177843091	178003438	2.1341	0.016418	0.821895
ENSG00000118520	6	131844284	131955472	2.1335	0.016441	0.821895
ENSG00000169180	16	28059300	28273241	2.1311	0.01654	0.821895
ENSG00000048649	11	77321041	77582063	2.1305	0.016563	0.821895
ENSG00000108242	10	96393251	96545947	2.1302	0.016579	0.821895
ENSG00000114812	3	42480791	42629059	2.1296	0.016603	0.821895
ENSG00000108798	17	47237589	47350587	2.1285	0.016649	0.821895
ENSG00000267561	1	87408692	87684884	2.1268	0.016719	0.821895
ENSG00000164764	8	73926775	74086323	2.1265	0.016731	0.821895
ENSG00000096395	6	33712450	33821788	2.1264	0.016734	0.821895
ENSG00000150347	10	63611059	63906703	2.1258	0.016759	0.821895
ENSG00000176533	19	2461217	2752707	2.1237	0.016849	0.821895
ENSG00000158186	3	138016539	138174375	2.1236	0.016851	0.821895
ENSG00000170419	7	54560018	54688773	2.1203	0.016991	0.821895
ENSG00000197992	12	10133276	10268565	2.1195	0.017025	0.821895
ENSG00000141161	17	33424836	33566364	2.1171	0.017127	0.821895
ENSG00000139323	12	89763495	89969801	2.1165	0.017151	0.821895
ENSG00000132938	13	29548748	30127892	2.1153	0.0172	0.821895
ENSG00000164404	5	132146873	132252576	2.1146	0.017232	0.821895
ENSG00000076108	12	56939380	57080600	2.1137	0.01727	0.821895
ENSG00000112486	6	167475295	167603184	2.1087	0.017486	0.821895
ENSG00000114859	3	184013973	184129439	2.1068	0.017569	0.821895
ENSG00000155970	8	16834747	17030153	2.1066	0.017576	0.821895
ENSG00000099953	22	24060413	24176503	2.1054	0.017629	0.821895
ENSG00000183281	2	87179682	87298975	2.1053	0.017631	0.821895
ENSG00000169314	22	24055208	24158048	2.1052	0.017636	0.821895
ENSG00000114544	3	125675198	125870404	2.1052	0.017638	0.821895
ENSG00000101109	20	43545115	43758600	2.1047	0.017661	0.821895
ENSG00000163513	3	30597994	30785634	2.1029	0.017736	0.821895
ENSG00000114120	3	140610672	140748775	2.0976	0.017969	0.821895
ENSG00000067900	18	18476867	18741812	2.0974	0.01798	0.821895
ENSG00000077498	11	88860620	89078927	2.0973	0.017983	0.821895
ENSG00000205595	4	75430629	75540486	2.0961	0.018035	0.821895
ENSG00000147894	9	27496544	27623864	2.0955	0.018064	0.821895
ENSG00000136003	12	108906358	109013160	2.0954	0.018066	0.821895
ENSG00000164406	5	132158014	132260738	2.0929	0.01818	0.821895
ENSG00000125780	20	2226647	2371724	2.0925	0.018199	0.821895
ENSG00000198026	20	44527292	44650833	2.0914	0.018247	0.821895
ENSG00000173166	2	204209068	204450133	2.0904	0.018293	0.821895
ENSG00000163110	4	95323037	95639377	2.0866	0.018461	0.821895
ENSG00000172348	6	46138475	46509709	2.0862	0.018478	0.821895
ENSG00000197261	6	49468113	49579620	2.0846	0.018554	0.821895
ENSG00000169972	1	1193947	1297057	2.0838	0.01859	0.821895
ENSG00000090554	19	49927464	50039488	2.0833	0.018611	0.821895
ENSG00000112499	6	160542093	160748670	2.0811	0.018711	0.821895
ENSG00000188293	19	46683009	46784500	2.0806	0.018733	0.821895
ENSG00000197665	17	19009040	19112424	2.0787	0.01882	0.821895
ENSG00000161904	6	33688979	33806913	2.0786	0.018826	0.821895
ENSG00000164330	5	158072928	158576769	2.0752	0.018983	0.821895
ENSG00000171282	17	79323540	79483357	2.0741	0.019034	0.821895
ENSG00000123684	1	211866799	212054114	2.0733	0.019074	0.821895
ENSG00000256040	9	119110439	119212885	2.0728	0.019096	0.821895
ENSG00000152969	4	5977926	6252318	2.0726	0.019104	0.821895
ENSG00000007255	19	45616186	45731495	2.0724	0.019112	0.821895
ENSG00000169621	2	68644693	68908004	2.0714	0.019161	0.821895
ENSG00000014641	2	63765743	63884331	2.0714	0.019162	0.821895
ENSG00000198680	9	25626396	25728856	2.0709	0.019184	0.821895
ENSG00000108599	17	19757615	19931656	2.0705	0.019204	0.821895
ENSG00000101442	20	37327085	37450834	2.0701	0.019221	0.821895
ENSG00000111269	12	12714761	12848042	2.0682	0.019313	0.821895
ENSG00000137573	8	70328859	70623150	2.0654	0.019441	0.821895
ENSG00000167634	19	55384877	55527680	2.0645	0.019483	0.821895
ENSG00000204655	6	29574758	29690149	2.0642	0.0195	0.821895
ENSG00000060709	12	130830682	131250826	2.0637	0.019524	0.821895
ENSG00000197119	14	100707448	100822884	2.0631	0.019554	0.821895
ENSG00000140506	15	75055057	75168099	2.0626	0.019577	0.821895
ENSG00000266958	19	45640646	45770191	2.0612	0.01964	0.821895
ENSG00000263053	17	79319275	79425658	2.0597	0.019712	0.821895
ENSG00000138379	2	190870423	190977455	2.0578	0.019805	0.821895
ENSG00000204644	6	29590169	29698887	2.0567	0.019857	0.821895
ENSG00000270316	10	104564029	104711656	2.0558	0.019903	0.821895
ENSG00000188761	1	114370790	114480169	2.0543	0.019974	0.821895
ENSG00000121897	4	39410620	39529273	2.0537	0.020003	0.821895
ENSG00000164729	17	33469539	33571412	2.0532	0.020028	0.821895
ENSG00000164405	5	132152252	132253723	2.0531	0.020034	0.821895
ENSG00000060566	19	4103598	4223051	2.0506	0.020152	0.821895
ENSG00000134962	4	39358473	39503156	2.0493	0.020218	0.821895
ENSG00000165138	9	101443611	101609247	2.0479	0.020285	0.821895
ENSG00000164403	5	132107833	132216590	2.0462	0.02037	0.821895
ENSG00000175206	1	11855766	11958402	2.0427	0.020539	0.821895
ENSG00000100505	14	51391980	51612779	2.0421	0.020569	0.821895
ENSG00000165084	8	69192957	69781257	2.042	0.020573	0.821895
ENSG00000143033	1	93494792	93654638	2.0418	0.020588	0.821895
ENSG00000197766	19	809453	913453	2.0408	0.020633	0.821895
ENSG00000130204	19	45343826	45456946	2.0407	0.020638	0.821895
ENSG00000075624	7	5516782	5653415	2.0405	0.02065	0.821895
ENSG00000165841	10	96397911	96663017	2.0403	0.020662	0.821895
ENSG00000196542	3	161012580	161140668	2.0397	0.020688	0.821895
ENSG00000125462	1	156324042	156450493	2.0396	0.020695	0.821895
ENSG00000136144	13	50056082	50209719	2.039	0.020726	0.821895
ENSG00000107807	10	102839257	102947545	2.0389	0.02073	0.821895
ENSG00000268926	9	98484605	98587013	2.0387	0.020742	0.821895
ENSG00000188994	6	87812551	88023914	2.0376	0.020797	0.821895
ENSG00000075856	12	108866357	109005176	2.0372	0.020813	0.821895
ENSG00000171462	6	43368090	43474370	2.0356	0.020896	0.821895
ENSG00000269469	19	49916009	50039488	2.0349	0.02093	0.821895
ENSG00000149451	20	3598612	3712893	2.0346	0.020947	0.821895
ENSG00000115841	2	38100330	38344285	2.0345	0.020951	0.821895
ENSG00000120436	6	167519759	167621817	2.0341	0.020971	0.821895
ENSG00000080644	15	78835394	78963637	2.034	0.020978	0.821895
ENSG00000206105	21	31942946	32043169	2.0339	0.02098	0.821895
ENSG00000105323	19	41718401	41863503	2.0338	0.020985	0.821895
ENSG00000257594	12	89863185	89970039	2.0327	0.021042	0.821895
ENSG00000259075	12	89863185	89970039	2.0327	0.021042	0.821895
ENSG00000153936	1	87330331	87652334	2.0322	0.021067	0.821895
ENSG00000213077	17	18377880	18480160	2.0296	0.0212	0.821895
ENSG00000135604	6	144421663	144559507	2.0289	0.021235	0.821895
ENSG00000122691	7	19010614	19207295	2.0282	0.021268	0.821895
ENSG00000151353	2	617335	727439	2.028	0.021278	0.821895
ENSG00000161618	19	49906426	50024305	2.0272	0.021319	0.821895
ENSG00000007062	4	15914699	16136001	2.0271	0.021328	0.821895
ENSG00000183150	12	12763825	12899141	2.027	0.02133	0.821895
ENSG00000183941	1	149754221	149861339	2.0243	0.021469	0.821895
ENSG00000168564	4	184315744	184419351	2.0234	0.021515	0.821895
ENSG00000122483	1	93595476	93794287	2.0223	0.021572	0.821895
ENSG00000130201	19	45665879	45787469	2.0222	0.021576	0.821895
ENSG00000214435	10	104579273	104711656	2.0221	0.021583	0.821895
ENSG00000147896	9	27474312	27576496	2.0203	0.021674	0.821895
ENSG00000166948	20	2311554	2463399	2.0203	0.021676	0.821895
ENSG00000109323	4	103502660	103732151	2.02	0.021692	0.821895
ENSG00000148842	10	104628050	104899978	2.0193	0.021727	0.821895
ENSG00000171843	9	20291663	20672542	2.0189	0.021747	0.821895
ENSG00000184724	21	31935750	32036249	2.0184	0.021776	0.821895
ENSG00000176732	2	24288241	24396347	2.018	0.021796	0.821895
ENSG00000237452	19	46186509	46317792	2.0178	0.021808	0.821895
ENSG00000146700	7	75968651	76089012	2.0166	0.021867	0.821895
ENSG00000215915	1	1335069	1455538	2.0163	0.021884	0.821895
ENSG00000105696	19	18668240	18781849	2.0162	0.021887	0.821895
ENSG00000165972	12	96210826	96386752	2.0162	0.02189	0.821895
ENSG00000244624	21	31938750	32039003	2.016	0.021901	0.821895
ENSG00000267954	22	24074467	24176145	2.0151	0.021948	0.821895
ENSG00000125869	20	9445005	9561171	2.0149	0.021957	0.821895
ENSG00000177125	9	129572944	129698157	2.014	0.022005	0.821895
ENSG00000158321	7	69013905	70308054	2.0123	0.022092	0.821895
ENSG00000130159	19	11566731	11689989	2.0104	0.022193	0.821895
ENSG00000088827	20	3617617	3737775	2.0081	0.022317	0.821895
ENSG00000099814	14	105281617	105413107	2.0078	0.022334	0.821895
ENSG00000167916	17	38804243	38910002	2.0063	0.022414	0.821895
ENSG00000171502	1	86144916	86672626	2.006	0.022428	0.821895
ENSG00000118193	1	200470628	200639862	2.0058	0.022437	0.821895
ENSG00000110237	11	72969334	73130136	2.0047	0.022497	0.821895
ENSG00000166946	15	43427316	43537396	2.0042	0.022523	0.821895
ENSG00000172927	11	69011605	69232494	2.0039	0.02254	0.821895
ENSG00000111262	12	4969071	5090527	2.0036	0.022558	0.821895
ENSG00000172568	5	156718608	156822729	2.0034	0.022569	0.821895
ENSG00000154856	18	10404625	10539945	2.0029	0.022595	0.821895
ENSG00000105894	7	136862088	137078611	2.0026	0.022611	0.821895
ENSG00000049247	1	7853143	7963572	2.0017	0.022657	0.821895
ENSG00000205086	2	42112508	42231406	2.0016	0.022664	0.821895
ENSG00000079785	2	15681302	15821235	2.0004	0.022728	0.821895
ENSG00000215252	15	34767408	34930704	2.0001	0.022747	0.821895
ENSG00000204084	1	38276369	38462729	1.9985	0.022831	0.821895
ENSG00000224838	5	59676565	59776939	1.9967	0.022927	0.821895
ENSG00000103194	16	84683584	84863528	1.9961	0.022963	0.821895
ENSG00000151304	5	121247656	121461265	1.994	0.023078	0.821895
ENSG00000104783	19	44220685	44335409	1.9937	0.023093	0.821895
ENSG00000236311	10	102799078	102940883	1.99	0.023293	0.821895
ENSG00000150054	10	28289922	28673415	1.9898	0.023309	0.821895
ENSG00000176571	8	87828670	88677447	1.9871	0.023456	0.821895
ENSG00000163536	3	167403031	167593356	1.9869	0.023468	0.821895
ENSG00000141198	17	52926748	53089310	1.9865	0.02349	0.821895
ENSG00000167637	19	44281444	44403307	1.9864	0.023496	0.821895
ENSG00000112164	6	38966574	39105519	1.9835	0.023656	0.821895
ENSG00000185033	15	90653836	90822911	1.9833	0.023668	0.821895
ENSG00000010017	6	13571730	13761796	1.9828	0.023693	0.821895
ENSG00000122696	9	37829400	37954350	1.9821	0.023734	0.821895
ENSG00000266118	2	24297236	24463305	1.9819	0.023743	0.821895
ENSG00000166275	10	104563980	104674718	1.9811	0.023787	0.821895
ENSG00000188655	14	20974252	21079090	1.9811	0.023787	0.821895
ENSG00000232560	21	18761208	18871503	1.981	0.023798	0.821895
ENSG00000124201	20	47804483	47944963	1.9803	0.023837	0.821895
ENSG00000130202	19	45299432	45442485	1.9801	0.023849	0.821895
ENSG00000073536	17	33405772	33519334	1.9797	0.023868	0.821895
ENSG00000185651	22	21853736	22028323	1.9796	0.023874	0.821895
ENSG00000088812	20	3401687	3681769	1.9796	0.023876	0.821895
ENSG00000248483	5	93020508	93127343	1.9764	0.024053	0.821895
ENSG00000197561	19	801014	906242	1.9738	0.024202	0.821895
ENSG00000250173	5	929480	1031415	1.9735	0.024222	0.821895
ENSG00000109906	11	113880315	114171398	1.9734	0.024224	0.821895
ENSG00000124523	6	13524816	13664790	1.9729	0.024252	0.821895
ENSG00000182858	22	50243877	50362106	1.9726	0.024269	0.821895
ENSG00000104388	8	61379416	61586186	1.9724	0.024282	0.821895
ENSG00000105171	19	30044924	30158144	1.9724	0.024285	0.821895
ENSG00000120832	12	107321069	107430944	1.972	0.024306	0.821895
ENSG00000111144	12	96344606	96487298	1.9714	0.024341	0.821895
ENSG00000085276	3	168751287	169431406	1.9708	0.024376	0.821895
ENSG00000185261	5	93438671	94004309	1.9708	0.024376	0.821895
ENSG00000188729	3	190867030	191033404	1.9707	0.024381	0.821895
ENSG00000140263	15	45265302	45419383	1.9703	0.024401	0.821895
ENSG00000106483	7	37895543	38115297	1.97	0.02442	0.821895
ENSG00000136147	13	50019746	50153123	1.969	0.024474	0.821895
ENSG00000184271	12	51530719	51661477	1.9683	0.024515	0.821895
ENSG00000179627	14	105216933	105321049	1.9675	0.024563	0.821895
ENSG00000095981	6	39232474	39340744	1.9666	0.024617	0.821895
ENSG00000184611	2	163177917	163745240	1.966	0.024652	0.821895
ENSG00000135111	12	115058059	115171969	1.965	0.024704	0.821895
ENSG00000077463	19	4124106	4232601	1.9644	0.024742	0.821895
ENSG00000232850	9	130840612	130941481	1.9637	0.024782	0.821895
ENSG00000101216	20	62168955	62308394	1.9632	0.024811	0.821895
ENSG00000188958	3	190934957	191098325	1.9623	0.024861	0.821895
ENSG00000105708	19	19771280	19893906	1.9614	0.024916	0.821895
ENSG00000262039	17	47398102	47604350	1.9613	0.02492	0.821895
ENSG00000220008	19	2239774	2358156	1.9613	0.024924	0.821895
ENSG00000186924	21	31923414	32023612	1.9603	0.024979	0.821895
ENSG00000143363	1	150930896	151058189	1.9603	0.024983	0.821895
ENSG00000139890	14	23302374	23406895	1.9601	0.024989	0.821895
ENSG00000177047	9	21090631	21192144	1.9594	0.025032	0.821895
ENSG00000181092	3	186510463	186626252	1.9594	0.025034	0.821895
ENSG00000197763	3	126240622	126423998	1.9582	0.025106	0.821895
ENSG00000197629	11	58925983	59030424	1.9567	0.025189	0.821895
ENSG00000101773	18	20328224	20656451	1.9556	0.025254	0.821895
ENSG00000180974	11	5855501	5956527	1.9549	0.025299	0.821895
ENSG00000135127	12	120377673	120582298	1.9549	0.0253	0.821895
ENSG00000078081	3	182790001	182931627	1.9545	0.025324	0.821895
ENSG00000106648	7	151603464	151767019	1.9509	0.025532	0.821895
ENSG00000165443	10	60886350	61057534	1.9502	0.025578	0.821895
ENSG00000219626	2	24249396	24442509	1.9471	0.025759	0.821895
ENSG00000203972	6	49417671	49544760	1.9471	0.025763	0.821895
ENSG00000164187	5	36048514	36202063	1.9467	0.025787	0.821895
ENSG00000142611	1	2935732	3405185	1.9465	0.0258	0.821895
ENSG00000142534	19	49949622	50052946	1.9464	0.025805	0.821895
ENSG00000144909	3	125197702	125363934	1.9458	0.02584	0.821895
ENSG00000268000	19	49953781	50054614	1.9452	0.025878	0.821895
ENSG00000185177	7	57137321	57257571	1.9448	0.025901	0.821895
ENSG00000143994	2	27296682	27403680	1.9443	0.025928	0.821895
ENSG00000170426	12	57266938	57378189	1.9438	0.025962	0.821895
ENSG00000075785	3	128394965	128583639	1.9435	0.025977	0.821895
ENSG00000169375	15	75611720	75798183	1.943	0.026006	0.821895
ENSG00000011021	1	11816207	11953201	1.943	0.026009	0.821895
ENSG00000107338	9	37869131	38119210	1.9415	0.026097	0.821895
ENSG00000177084	12	133150348	133313951	1.9407	0.026146	0.821895
ENSG00000057663	6	106582351	106823666	1.9387	0.026268	0.821895
ENSG00000124233	20	43785638	43888413	1.9387	0.026269	0.821895
ENSG00000212938	21	31914759	32015394	1.9387	0.026272	0.821895
ENSG00000244362	21	31883194	31983633	1.9384	0.026289	0.821895
ENSG00000025772	20	43520771	43639127	1.938	0.026313	0.821895
ENSG00000166575	11	86698886	87084800	1.9379	0.026315	0.821895
ENSG00000143627	1	155209630	155321225	1.9375	0.026344	0.821895
ENSG00000112282	6	131845106	131999369	1.9374	0.026349	0.821895
ENSG00000110042	11	58888903	59026060	1.9363	0.026416	0.821895
ENSG00000143493	1	212063741	212258884	1.9361	0.026425	0.821895
ENSG00000104870	19	49960073	50079590	1.935	0.026496	0.821895
ENSG00000179546	1	23466993	23571222	1.9345	0.026525	0.821895
ENSG00000138107	10	104188986	104312482	1.9343	0.026539	0.821895
ENSG00000186930	21	31920909	32021219	1.9341	0.026551	0.821895
ENSG00000148334	9	130832972	130940741	1.9302	0.026791	0.827605
ENSG00000139547	12	57295219	57403158	1.9292	0.026852	0.827605
ENSG00000178358	11	6892205	6993264	1.9287	0.026884	0.827605
ENSG00000105662	19	18744487	18943004	1.9284	0.026906	0.827605
ENSG00000167487	19	18697775	18831309	1.9275	0.026957	0.827719
ENSG00000143569	1	154142655	154293986	1.9269	0.026995	0.827719
ENSG00000111737	12	120482899	120605306	1.9249	0.027122	0.830301
ENSG00000138028	2	27271757	27391995	1.9233	0.027221	0.830475
ENSG00000033178	4	68428370	68616897	1.9222	0.027291	0.830475
ENSG00000188517	4	109681877	110273813	1.922	0.027304	0.830475
ENSG00000220256	2	240634554	240774577	1.9218	0.027316	0.830475
ENSG00000139168	12	42655880	42769920	1.9212	0.027351	0.830475
ENSG00000119401	9	119399581	119513579	1.9203	0.027407	0.830475
ENSG00000248383	5	140256302	140441929	1.9195	0.027459	0.830475
ENSG00000180257	19	53380388	53516164	1.9193	0.02747	0.830475
ENSG00000269700	10	52102766	52204321	1.9184	0.027527	0.830904
ENSG00000138336	10	70270413	70504239	1.9165	0.027652	0.831755
ENSG00000181894	19	58587619	58716477	1.9155	0.027715	0.831755
ENSG00000183160	12	108933622	109042096	1.9154	0.027724	0.831755
ENSG00000146618	7	19134405	19235044	1.914	0.027808	0.831755
ENSG00000126878	9	133921863	134048539	1.9138	0.027823	0.831755
ENSG00000206106	21	31912424	32012716	1.9117	0.027957	0.831755
ENSG00000163810	3	44866100	45006482	1.9109	0.028008	0.831755
ENSG00000138073	2	27303624	27407543	1.9106	0.028025	0.831755
ENSG00000022556	19	55414498	55562510	1.9095	0.028099	0.831755
ENSG00000130254	19	5537010	5674057	1.909	0.028133	0.831755
ENSG00000050555	9	133834469	134019860	1.9087	0.028149	0.831755
ENSG00000206190	15	25872420	26160317	1.9084	0.028167	0.831755
ENSG00000132970	13	27081840	27313085	1.908	0.028195	0.831755
ENSG00000101282	20	889095	1032907	1.908	0.028197	0.831755
ENSG00000269259	10	102832536	102933624	1.908	0.028198	0.831755
ENSG00000204120	2	233512009	233775285	1.9055	0.02836	0.832692
ENSG00000136238	7	6364154	6493608	1.904	0.028457	0.832692
ENSG00000117614	1	25499170	25608993	1.9034	0.028494	0.832692
ENSG00000169976	6	144366018	144466754	1.9024	0.02856	0.832692
ENSG00000142039	19	41766094	41880788	1.9023	0.028563	0.832692
ENSG00000035403	10	75707872	75929918	1.9012	0.028637	0.832692
ENSG00000158270	18	269361	550722	1.9001	0.02871	0.832692
ENSG00000171735	1	6795384	7879766	1.8999	0.028721	0.832692
ENSG00000221874	19	53381728	53516076	1.8993	0.028763	0.832692
ENSG00000130203	19	45359011	45462650	1.8992	0.02877	0.832692
ENSG00000175866	17	78958948	79141232	1.899	0.02878	0.832692
ENSG00000105135	19	15175795	15286596	1.899	0.028781	0.832692
ENSG00000178882	12	124407788	124850570	1.898	0.028849	0.832692
ENSG00000068024	2	239919864	240373348	1.8975	0.028881	0.832692
ENSG00000167083	17	47230153	47337936	1.8964	0.028955	0.832692
ENSG00000143199	1	167728625	167933453	1.8963	0.028957	0.832692
ENSG00000186453	2	24347938	24473718	1.8959	0.028985	0.832692
ENSG00000164938	8	95888200	96011639	1.8957	0.029002	0.832692
ENSG00000154102	16	85673690	85834735	1.8933	0.02916	0.834976
ENSG00000143630	1	155197374	155309639	1.8932	0.029168	0.834976
ENSG00000142541	19	49940811	50045565	1.8922	0.029234	0.834976
ENSG00000173572	19	56353065	56493702	1.8911	0.029307	0.834976
ENSG00000104872	19	49899555	50006754	1.8902	0.029366	0.834976
ENSG00000249459	17	18511742	18635575	1.8901	0.029374	0.834976
ENSG00000132405	4	6860969	7084845	1.8877	0.02953	0.834976
ENSG00000151287	13	103368340	103476161	1.8868	0.029591	0.834976
ENSG00000157404	4	55474085	55656881	1.8867	0.0296	0.834976
ENSG00000165102	8	42945556	43107998	1.8866	0.029606	0.834976
ENSG00000170486	12	52929373	53045322	1.8865	0.029614	0.834976
ENSG00000124780	6	39216777	39332329	1.8859	0.029655	0.834976
ENSG00000168016	3	36818311	37036548	1.8856	0.029672	0.834976
ENSG00000124574	6	43345104	43468168	1.8853	0.029692	0.834976
ENSG00000214866	2	3701453	3886122	1.8847	0.029736	0.834976
ENSG00000169519	11	28079795	28405054	1.8829	0.029856	0.834976
ENSG00000115257	19	1431427	1540751	1.8828	0.029865	0.834976
ENSG00000145741	5	72744233	72851460	1.8816	0.029947	0.834976
ENSG00000101417	20	32244512	32358125	1.8813	0.029968	0.834976
ENSG00000146592	7	28288940	28915511	1.8806	0.030015	0.834976
ENSG00000189079	12	46073448	46351823	1.8804	0.030027	0.834976
ENSG00000162992	2	182487815	182595603	1.8804	0.030028	0.834976
ENSG00000004799	7	95162811	95275803	1.8789	0.030131	0.83525
ENSG00000169410	15	75709462	75921630	1.8777	0.030209	0.83525
ENSG00000119559	19	1411142	1529555	1.8777	0.030214	0.83525
ENSG00000118508	6	146814829	146926101	1.8775	0.030222	0.83525
ENSG00000141682	18	57517180	57621538	1.8771	0.030253	0.83525
ENSG00000133488	22	30834900	30951698	1.8738	0.030479	0.840294
ENSG00000133302	5	93904052	94125141	1.8717	0.030627	0.842065
ENSG00000101438	20	37303105	37408015	1.8716	0.03063	0.842065
ENSG00000155282	9	67918793	68037998	1.8702	0.030725	0.843159
ENSG00000143575	1	154194987	154298351	1.8682	0.030864	0.843159
ENSG00000197635	2	162798751	162981052	1.868	0.03088	0.843159
ENSG00000082175	11	100850355	101051255	1.8679	0.030885	0.843159
ENSG00000134262	1	114387370	114497823	1.8679	0.030887	0.843159
ENSG00000204991	16	89834587	89987727	1.8665	0.030988	0.843547
ENSG00000189269	22	23900639	24024508	1.866	0.03102	0.843547
ENSG00000127334	12	67992118	68109186	1.8653	0.031072	0.843547
ENSG00000243232	5	140295820	140441936	1.8648	0.031104	0.843547
ENSG00000124157	20	43799941	43903099	1.8641	0.031152	0.843547
ENSG00000165792	14	21407929	21515189	1.864	0.031162	0.843547
ENSG00000130165	19	11611962	11720051	1.8628	0.031243	0.844562
ENSG00000135709	16	85011375	85177836	1.8617	0.031326	0.845422
ENSG00000165410	14	35129593	35234029	1.8607	0.031393	0.845422
ENSG00000184967	12	132578993	132687013	1.8589	0.03152	0.845422
ENSG00000153531	13	114026260	114157839	1.858	0.031583	0.845422
ENSG00000161914	19	11544242	11666738	1.8577	0.031609	0.845422
ENSG00000131061	20	32269463	32430075	1.857	0.031654	0.845422
ENSG00000165794	14	21417414	21520030	1.8569	0.031666	0.845422
ENSG00000171855	9	21027104	21127943	1.8559	0.031735	0.845422
ENSG00000179598	17	17054309	17159629	1.8553	0.031773	0.845422
ENSG00000115255	19	1441165	1547926	1.8539	0.031876	0.845422
ENSG00000183038	22	20316206	20418028	1.8537	0.031889	0.845422
ENSG00000171962	17	17826127	17970203	1.8537	0.03189	0.845422
ENSG00000160752	1	155228539	155340457	1.8528	0.031955	0.845422
ENSG00000137075	9	36286393	36537545	1.8516	0.032042	0.845422
ENSG00000123159	19	14538572	14656944	1.8513	0.032066	0.845422
ENSG00000166272	10	104453727	104626021	1.851	0.032085	0.845422
ENSG00000213921	19	40217235	40326775	1.8509	0.032089	0.845422
ENSG00000073598	17	33398598	33507751	1.8506	0.032114	0.845422
ENSG00000163141	1	150959046	151070076	1.8506	0.032117	0.845422
ENSG00000076685	10	104795940	105003056	1.8501	0.032146	0.845422
ENSG00000177383	3	184378156	184479836	1.8487	0.03225	0.845438
ENSG00000102572	13	99052455	99280194	1.8472	0.032359	0.845438
ENSG00000149313	11	105896228	106019437	1.8471	0.032368	0.845438
ENSG00000080802	7	134996547	135244875	1.8466	0.032405	0.845438
ENSG00000186143	2	27309723	27412278	1.8465	0.032412	0.845438
ENSG00000168883	2	85779979	85926403	1.8447	0.032541	0.845438
ENSG00000005469	7	86924997	87079111	1.8436	0.032621	0.845438
ENSG00000163812	3	44906749	45067677	1.8431	0.032654	0.845438
ENSG00000154642	21	19111284	19241703	1.8427	0.032685	0.845438
ENSG00000139194	12	7226280	7331538	1.8415	0.032773	0.845438
ENSG00000176444	1	155182659	155298282	1.8407	0.032831	0.845438
ENSG00000116668	1	185076212	185310897	1.8402	0.032873	0.845438
ENSG00000164506	6	147475561	147756866	1.8401	0.032879	0.845438
ENSG00000113083	5	121348890	121463980	1.8394	0.032927	0.845438
ENSG00000075292	2	71453691	71712199	1.8392	0.032946	0.845438
ENSG00000152208	4	93175550	94745707	1.8392	0.032946	0.845438
ENSG00000172243	12	10219376	10332857	1.839	0.032956	0.845438
ENSG00000005882	17	48122101	48239516	1.838	0.033032	0.845438
ENSG00000181273	11	56706347	56807342	1.8376	0.03306	0.845438
ENSG00000104472	8	141471397	141577236	1.8364	0.033148	0.845438
ENSG00000188372	7	75976835	76121388	1.8358	0.033197	0.845438
ENSG00000131584	1	1177756	1294989	1.8353	0.033227	0.845438
ENSG00000130208	19	45367504	45472606	1.8346	0.033282	0.845438
ENSG00000224474	10	99129228	99235831	1.8322	0.033461	0.845438
ENSG00000113649	5	145776874	145941524	1.832	0.033477	0.845438
ENSG00000036530	14	100100641	100243638	1.8314	0.033523	0.845438
ENSG00000166118	11	133660526	133765433	1.831	0.033551	0.845438
ENSG00000074181	19	15220444	15361792	1.8299	0.033635	0.845438
ENSG00000058335	15	79202289	79433115	1.8299	0.033636	0.845438
ENSG00000183283	12	51582076	51715146	1.8292	0.033685	0.845438
ENSG00000081277	1	201202580	201352121	1.829	0.033697	0.845438
ENSG00000183638	8	10413859	10619697	1.8279	0.03378	0.845438
ENSG00000172232	19	775097	882017	1.8272	0.033835	0.845438
ENSG00000116521	1	155175770	155282221	1.8268	0.033863	0.845438
ENSG00000119772	2	25405845	25615459	1.8266	0.03388	0.845438
ENSG00000105520	19	11416062	11526374	1.8265	0.033889	0.845438
ENSG00000077152	1	202250785	202361108	1.8257	0.03395	0.845438
ENSG00000112079	6	36411669	36565247	1.8257	0.03395	0.845438
ENSG00000175471	5	93989446	94670279	1.8251	0.03399	0.845438
ENSG00000088538	3	50662672	51471629	1.8245	0.034035	0.845438
ENSG00000130513	19	18435541	18549986	1.8245	0.034038	0.845438
ENSG00000269449	7	95121457	95223854	1.8242	0.034061	0.845438
ENSG00000124383	2	71307444	71427231	1.824	0.03408	0.845438
ENSG00000115474	2	233581174	233691278	1.8234	0.034119	0.845438
ENSG00000146574	7	6783765	6916401	1.8226	0.034182	0.845438
ENSG00000164082	3	51691086	51802629	1.8218	0.034244	0.845438
ENSG00000066735	14	104555060	104697231	1.8217	0.034251	0.845438
ENSG00000161179	22	21932378	22034353	1.8215	0.034268	0.845438
ENSG00000138696	4	95629119	96129599	1.8213	0.034281	0.845438
ENSG00000204897	17	38854273	38961584	1.8198	0.034393	0.846011
ENSG00000130935	17	65663949	65790647	1.8196	0.03441	0.846011
ENSG00000162819	1	222835895	222958538	1.8193	0.034435	0.846011
ENSG00000076067	12	56865713	57034745	1.8155	0.034721	0.846934
ENSG00000143858	1	202509724	202729545	1.8138	0.034852	0.846934
ENSG00000066697	9	103139438	103263511	1.8134	0.034885	0.846934
ENSG00000228474	2	27243340	27344641	1.8125	0.034956	0.846934
ENSG00000099860	19	2426120	2528257	1.8122	0.034978	0.846934
ENSG00000196867	19	57000317	57118169	1.812	0.034994	0.846934
ENSG00000139178	12	7192183	7311869	1.8108	0.035082	0.846934
ENSG00000214491	22	30868786	30992669	1.8106	0.035105	0.846934
ENSG00000154957	17	11830756	11950827	1.81	0.035148	0.846934
ENSG00000176678	16	86559974	86665303	1.8095	0.035185	0.846934
ENSG00000111981	6	150235143	150344846	1.8087	0.035253	0.846934
ENSG00000145819	5	142099949	142658576	1.8084	0.035275	0.846934
ENSG00000186265	3	112132815	112268408	1.8078	0.03532	0.846934
ENSG00000251664	5	140205058	140441929	1.8077	0.035327	0.846934
ENSG00000205133	8	93845758	94079901	1.8072	0.035367	0.846934
ENSG00000197329	2	64269786	64421588	1.8071	0.035372	0.846934
ENSG00000198855	12	108858962	108969614	1.807	0.035384	0.846934
ENSG00000102978	16	57446299	57555922	1.8067	0.035404	0.846934
ENSG00000162591	1	3356484	3578059	1.8049	0.035544	0.846934
ENSG00000112379	6	138433058	138715800	1.8038	0.035633	0.846934
ENSG00000173406	1	57410451	59062406	1.8032	0.035678	0.846934
ENSG00000167644	19	38744801	38845649	1.8031	0.035685	0.846934
ENSG00000188162	11	17518920	17718697	1.8027	0.035718	0.846934
ENSG00000186063	1	222791355	222936552	1.8026	0.035728	0.846934
ENSG00000118557	16	72096056	72260777	1.8026	0.035728	0.846934
ENSG00000100985	20	44587547	44695200	1.8023	0.035749	0.846934
ENSG00000187151	11	101711405	101837253	1.8016	0.035803	0.846934
ENSG00000172137	16	71342616	71474341	1.8009	0.035857	0.846934
ENSG00000140488	15	72527068	72662470	1.8009	0.035859	0.846934
ENSG00000139610	12	51672227	51790463	1.7999	0.035935	0.846934
ENSG00000161570	17	34148495	34257797	1.7994	0.035977	0.846934
ENSG00000184164	22	50261815	50371188	1.7987	0.036032	0.846934
ENSG00000117650	1	211786114	211898960	1.7968	0.036185	0.846934
ENSG00000134901	13	103386631	103501357	1.7965	0.036209	0.846934
ENSG00000084693	2	27215232	27343490	1.7947	0.036355	0.846934
ENSG00000123143	19	14493865	14632679	1.7941	0.036397	0.846934
ENSG00000114547	3	125637987	125752297	1.794	0.036407	0.846934
ENSG00000160767	1	155166996	155275274	1.793	0.03649	0.846934
ENSG00000152137	12	119566447	119708936	1.7928	0.036501	0.846934
ENSG00000171953	17	17830723	17992523	1.7928	0.036502	0.846934
ENSG00000172461	6	96413860	96713488	1.7917	0.036592	0.846934
ENSG00000183386	1	38412442	38521278	1.7913	0.036624	0.846934
ENSG00000170484	12	52909566	53017609	1.7912	0.036627	0.846934
ENSG00000112078	6	36360544	36508920	1.7905	0.036686	0.846934
ENSG00000186925	21	31863854	31964183	1.7903	0.0367	0.846934
ENSG00000186458	20	188377	291737	1.7897	0.036748	0.846934
ENSG00000249158	5	140198689	140441929	1.789	0.036804	0.846934
ENSG00000196415	19	790963	898175	1.7889	0.036814	0.846934
ENSG00000064703	1	112247867	112360638	1.7888	0.036825	0.846934
ENSG00000229415	14	36892493	37033034	1.7885	0.036844	0.846934
ENSG00000170545	12	51588342	51714674	1.7883	0.036862	0.846934
ENSG00000006016	19	18633030	18768551	1.7882	0.036874	0.846934
ENSG00000157538	21	38545721	38690262	1.7882	0.036875	0.846934
ENSG00000130176	19	11599532	11711138	1.788	0.036887	0.846934
ENSG00000132677	1	156289003	156405011	1.7874	0.03694	0.846934
ENSG00000175489	19	18451954	18558427	1.787	0.036965	0.846934
ENSG00000163520	3	13523824	13729922	1.7861	0.037041	0.846934
ENSG00000213614	15	72585775	72718817	1.7858	0.037063	0.846934
ENSG00000104343	8	74642332	74841145	1.785	0.03713	0.846934
ENSG00000154645	21	19223580	19689690	1.7846	0.037167	0.846934
ENSG00000075618	7	5582439	5696286	1.7845	0.037169	0.846934
ENSG00000099337	19	38760484	38869660	1.7844	0.037178	0.846934
ENSG00000145817	5	143487723	143600278	1.7822	0.037356	0.849655
ENSG00000198964	10	52015360	52434923	1.7819	0.037385	0.849655
ENSG00000122873	10	59978818	60099346	1.7808	0.037474	0.849897
ENSG00000180834	3	183483664	183593382	1.7805	0.0375	0.849897
ENSG00000175221	19	817962	943218	1.7801	0.037527	0.849897
ENSG00000269305	9	4809120	4909260	1.7794	0.037587	0.850027
ENSG00000100814	14	20729527	20851471	1.7786	0.037651	0.850027
ENSG00000131015	6	150213136	150320371	1.777	0.037781	0.850027
ENSG00000145703	5	75649074	76053957	1.7763	0.03784	0.850027
ENSG00000130175	19	11496109	11611783	1.7758	0.037882	0.850027
ENSG00000134014	8	27897190	28098673	1.7755	0.037906	0.850027
ENSG00000196787	6	27050832	27153070	1.7752	0.037933	0.850027
ENSG00000115266	19	1396300	1523243	1.7731	0.03811	0.850027
ENSG00000177673	2	232407575	232508994	1.773	0.038113	0.850027
ENSG00000172653	17	34131955	34245895	1.7722	0.038177	0.850027
ENSG00000183401	19	11405360	11515620	1.772	0.038201	0.850027
ENSG00000141034	17	17892606	18021718	1.7705	0.038321	0.850027
ENSG00000139734	13	60189717	60788121	1.7691	0.038442	0.850027
ENSG00000055163	5	156643089	156872606	1.7684	0.038498	0.850027
ENSG00000086288	7	37838199	37990003	1.7683	0.038501	0.850027
ENSG00000120063	17	62956833	63102957	1.7683	0.038506	0.850027
ENSG00000107882	10	104213744	104443292	1.7682	0.038513	0.850027
ENSG00000125170	16	57455863	57571239	1.7679	0.038536	0.850027
ENSG00000267477	19	11527055	11666513	1.7661	0.038692	0.850027
ENSG00000094916	12	54574724	54723886	1.7656	0.038728	0.850027
ENSG00000121064	17	55005466	55134129	1.7656	0.038732	0.850027
ENSG00000167645	19	38745753	38857913	1.7646	0.03882	0.850027
ENSG00000239389	5	140211793	140441929	1.7645	0.038821	0.850027
ENSG00000268162	12	57340745	57441335	1.7642	0.038845	0.850027
ENSG00000186049	12	52951354	53062343	1.7642	0.038847	0.850027
ENSG00000177628	1	155154243	155264490	1.7638	0.038885	0.850027
ENSG00000204965	5	140151222	140441929	1.7636	0.038903	0.850027
ENSG00000139292	12	71783550	72030090	1.7634	0.038916	0.850027
ENSG00000228768	17	29848161	29952678	1.7632	0.03893	0.850027
ENSG00000187135	19	29967406	30105386	1.7629	0.038961	0.850027
ENSG00000139364	12	125621382	126196917	1.761	0.039115	0.850027
ENSG00000156136	4	71808255	71946631	1.7607	0.039147	0.850027
ENSG00000171150	2	46876091	47040268	1.7603	0.03918	0.850027
ENSG00000166856	12	57338230	57440468	1.7603	0.039181	0.850027
ENSG00000119777	2	27205778	27314563	1.76	0.039204	0.850027
ENSG00000183269	11	5827904	5928964	1.7595	0.03925	0.850027
ENSG00000072958	19	16258389	16396160	1.7591	0.03928	0.850027
ENSG00000197903	6	27056073	27164619	1.758	0.03937	0.850027
ENSG00000143549	1	154077784	154217124	1.7579	0.039385	0.850027
ENSG00000165943	14	93598541	93701273	1.7576	0.03941	0.850027
ENSG00000196361	19	11512141	11641861	1.7575	0.039414	0.850027
ENSG00000134897	13	103401399	103543885	1.7566	0.03949	0.850027
ENSG00000196098	3	98022698	98123663	1.7566	0.039495	0.850027
ENSG00000148204	9	126068449	126192603	1.7561	0.039539	0.850027
ENSG00000198944	5	132099033	132202488	1.7539	0.039724	0.850027
ENSG00000164385	6	2572147	2684837	1.7528	0.03982	0.850027
ENSG00000078699	20	32027881	32287842	1.7528	0.039821	0.850027
ENSG00000087884	11	77482155	77679478	1.7516	0.039917	0.850027
ENSG00000176222	19	44326515	44455537	1.7515	0.039929	0.850027
ENSG00000143418	1	150883059	150997479	1.7513	0.039949	0.850027
ENSG00000198003	19	11481272	11596603	1.7507	0.040002	0.850027
ENSG00000140835	16	71509136	71622649	1.7496	0.040092	0.850027
ENSG00000105889	7	22409063	22722544	1.7495	0.0401	0.850027
ENSG00000136352	14	36935602	37040354	1.7493	0.040118	0.850027
ENSG00000138443	2	204142942	204362446	1.7489	0.040154	0.850027
ENSG00000118655	1	114397763	114506708	1.7488	0.040162	0.850027
ENSG00000081189	5	87963975	88249922	1.7487	0.040175	0.850027
ENSG00000139329	12	91446406	91555608	1.7483	0.040208	0.850027
ENSG00000196267	19	52607117	52724896	1.7481	0.040227	0.850027
ENSG00000101412	20	32213489	32324210	1.7473	0.040294	0.850027
ENSG00000121413	19	58545205	58679794	1.7469	0.040331	0.850027
ENSG00000160753	1	155240687	155350905	1.7438	0.040595	0.850027
ENSG00000077044	2	234213153	234430750	1.7433	0.040637	0.850027
ENSG00000135346	6	87745216	87854824	1.7433	0.040643	0.850027
ENSG00000125755	19	46268668	46416548	1.7432	0.04065	0.850027
ENSG00000170871	4	6733102	6935897	1.7431	0.040654	0.850027
ENSG00000169371	15	75840424	75968810	1.743	0.040665	0.850027
ENSG00000167641	19	38691877	38797231	1.7429	0.040678	0.850027
ENSG00000109332	4	103665540	103840053	1.7425	0.04071	0.850027
ENSG00000204961	5	140177048	140441929	1.7423	0.040731	0.850027
ENSG00000172867	12	52988342	53095948	1.742	0.040757	0.850027
ENSG00000100982	20	44513267	44626662	1.7411	0.04083	0.850027
ENSG00000143409	1	150919025	151030851	1.741	0.040842	0.850027
ENSG00000008513	8	134417091	134634183	1.7399	0.04094	0.850027
ENSG00000139352	12	103301464	103404294	1.7397	0.040956	0.850027
ENSG00000214944	5	72871983	73287818	1.7391	0.041011	0.850027
ENSG00000170382	1	204536298	204704861	1.7385	0.041063	0.850027
ENSG00000204962	5	140170907	140441929	1.738	0.041106	0.850027
ENSG00000145945	6	3799620	3901551	1.7372	0.041175	0.850027
ENSG00000112787	12	133016137	133211774	1.7371	0.041186	0.850027
ENSG00000062282	11	75420557	75562579	1.7362	0.041268	0.850027
ENSG00000204967	5	140136659	140441929	1.736	0.041286	0.850027
ENSG00000158828	1	20909948	21028004	1.7358	0.041296	0.850027
ENSG00000148482	10	18190768	18382221	1.7357	0.041305	0.850027
ENSG00000197520	1	222860549	222974147	1.735	0.041373	0.850027
ENSG00000110318	11	101735746	101921789	1.7349	0.041377	0.850027
ENSG00000081842	5	140157563	140441929	1.7347	0.041398	0.850027
ENSG00000250120	5	140185595	140441929	1.7337	0.041488	0.850027
ENSG00000204963	5	140163969	140441929	1.7336	0.041493	0.850027
ENSG00000138080	2	27251435	27359271	1.7335	0.041499	0.850027
ENSG00000235750	1	175076123	175212135	1.7332	0.041533	0.850027
ENSG00000109458	4	144207915	144445721	1.7316	0.041669	0.850027
ENSG00000183598	1	149734826	149835236	1.7302	0.041799	0.850027
ENSG00000065559	17	11874141	12097147	1.73	0.041813	0.850027
ENSG00000155090	8	103611007	103718130	1.7289	0.04191	0.850027
ENSG00000152266	11	13463602	13567728	1.7288	0.041921	0.850027
ENSG00000213132	3	187846331	187948598	1.7283	0.041969	0.850027
ENSG00000128487	17	19862657	20272339	1.7272	0.04207	0.850027
ENSG00000102452	13	101656130	102118843	1.7268	0.042098	0.850027
ENSG00000113269	5	179288651	179549118	1.7264	0.042135	0.850027
ENSG00000198440	19	56859335	56997404	1.7258	0.042194	0.850027
ENSG00000172757	11	65540493	65679497	1.7255	0.042221	0.850027
ENSG00000185379	17	33376811	33498541	1.7254	0.042225	0.850027
ENSG00000137842	15	43365477	43527344	1.7248	0.042284	0.850027
ENSG00000175646	16	11324693	11425207	1.7247	0.042294	0.850027
ENSG00000099840	19	2046380	2149592	1.7243	0.04233	0.850027
ENSG00000143951	2	63298518	64104977	1.7242	0.042334	0.850027
ENSG00000124635	6	27043676	27150541	1.7239	0.042365	0.850027
ENSG00000161180	22	21937005	22041616	1.7236	0.042387	0.850027
ENSG00000184825	6	27064861	27165317	1.7234	0.042406	0.850027
ENSG00000135597	6	139174630	139359398	1.7223	0.042512	0.850027
ENSG00000173928	19	11435361	11537627	1.7215	0.042583	0.850027
ENSG00000109991	11	57055848	57188073	1.7213	0.042598	0.850027
ENSG00000182053	11	49000504	49109579	1.7211	0.042619	0.850027
ENSG00000167914	17	38069226	38184019	1.7204	0.042677	0.850027
ENSG00000159079	21	33914389	34035176	1.7201	0.042708	0.850027
ENSG00000078237	12	4380371	4512338	1.7191	0.042801	0.850027
ENSG00000170456	12	31485157	31794031	1.719	0.04281	0.850027
ENSG00000203871	6	88056840	88159467	1.7185	0.042856	0.850027
ENSG00000169783	15	77855369	78163242	1.7181	0.042889	0.850027
ENSG00000166860	12	57342618	57450230	1.718	0.0429	0.850027
ENSG00000213424	17	38760917	38871433	1.7179	0.042905	0.850027
ENSG00000164037	4	103756205	103990896	1.7171	0.042978	0.850027
ENSG00000162552	1	22393798	22520462	1.7169	0.042997	0.850027
ENSG00000203727	6	147780063	148108683	1.7167	0.043013	0.850027
ENSG00000204595	19	54085310	54190263	1.7163	0.043051	0.850027
ENSG00000153485	14	93601296	93703434	1.7157	0.043109	0.850114
ENSG00000131050	20	31699574	31819218	1.7153	0.043143	0.850114
ENSG00000136169	13	49968429	50119138	1.7139	0.043273	0.850175
ENSG00000125813	20	21636297	21746620	1.713	0.043356	0.850175
ENSG00000102984	16	71843583	71979239	1.7122	0.043428	0.850175
ENSG00000145354	4	103740135	103860399	1.712	0.043452	0.850175
ENSG00000166984	6	167509902	167660401	1.7111	0.043535	0.850175
ENSG00000128563	7	101954319	102117123	1.7105	0.043588	0.850175
ENSG00000163788	3	43278004	43516256	1.7103	0.043608	0.850175
ENSG00000148795	10	104540288	104647290	1.7102	0.043619	0.850175
ENSG00000104679	8	23077633	23203792	1.7093	0.043701	0.850175
ENSG00000109610	4	24741534	24852464	1.7092	0.043706	0.850175
ENSG00000124228	20	47785884	47910614	1.7091	0.043719	0.850175
ENSG00000185761	19	1455017	1563603	1.7083	0.043788	0.850175
ENSG00000233828	5	86462423	86584822	1.7075	0.043862	0.850175
ENSG00000249679	4	186342670	186443417	1.7071	0.043906	0.850175
ENSG00000086506	16	180452	281180	1.7065	0.043959	0.850175
ENSG00000108344	17	38087050	38204213	1.7059	0.044012	0.850175
ENSG00000256632	12	133214635	133341498	1.7057	0.044033	0.850175
ENSG00000143412	1	150904493	151018110	1.7056	0.044039	0.850175
ENSG00000153789	16	85081965	85196114	1.7033	0.04426	0.850175
ENSG00000140557	15	92887058	93061958	1.7032	0.044266	0.850175
ENSG00000147432	8	42502519	42642550	1.7028	0.044298	0.850175
ENSG00000214891	11	49025266	49130664	1.7029	0.044298	0.850175
ENSG00000196263	19	56969212	57091590	1.7017	0.044407	0.850175
ENSG00000265590	21	33901132	34034591	1.7004	0.044531	0.850175
ENSG00000031691	6	49381091	49510820	1.7002	0.044545	0.850175
ENSG00000222011	7	102339418	102499672	1.7001	0.044556	0.850175
ENSG00000011465	12	91489025	91626900	1.6998	0.044586	0.850175
ENSG00000168505	2	237023879	237127012	1.6998	0.044588	0.850175
ENSG00000101280	20	803296	946977	1.6995	0.04461	0.850175
ENSG00000171757	3	169461216	169580774	1.6992	0.044641	0.850175
ENSG00000178573	16	79569740	79684611	1.699	0.044656	0.850175
ENSG00000123739	4	110581145	110701233	1.699	0.044658	0.850175
ENSG00000270394	4	117170016	117271520	1.699	0.044661	0.850175
ENSG00000142615	1	15733223	15848586	1.6989	0.044671	0.850175
ENSG00000267748	19	38729791	38845550	1.6986	0.044695	0.850175
ENSG00000151151	10	59901278	60077694	1.6983	0.044723	0.850175
ENSG00000118972	12	4427393	4538894	1.6969	0.044861	0.850653
ENSG00000110880	12	108988885	109175372	1.6956	0.04498	0.850653
ENSG00000130517	19	18401397	18530760	1.6955	0.044994	0.850653
ENSG00000101400	20	31945761	32081698	1.6948	0.045056	0.850653
ENSG00000182584	20	32204304	32306331	1.6946	0.045074	0.850653
ENSG00000179709	19	56409198	56549995	1.6945	0.04509	0.850653
ENSG00000125454	17	73219073	73335591	1.6932	0.045206	0.850653
ENSG00000137691	11	101868174	102005291	1.693	0.045228	0.850653
ENSG00000129167	11	17989111	18113973	1.6922	0.045305	0.850653
ENSG00000273025	15	72509087	72662287	1.6903	0.045487	0.850653
ENSG00000214113	6	5052827	5311172	1.6902	0.045493	0.850653
ENSG00000182149	16	71829899	72012913	1.6899	0.04552	0.850653
ENSG00000126602	16	3651640	3817598	1.6885	0.045661	0.850653
ENSG00000174099	12	65622423	65932024	1.6879	0.045713	0.850653
ENSG00000188536	16	172846	273709	1.6875	0.045757	0.850653
ENSG00000111727	12	104408235	104548639	1.687	0.045804	0.850653
ENSG00000145506	5	958944	1089058	1.6867	0.045829	0.850653
ENSG00000049541	7	73595829	73718774	1.6867	0.045831	0.850653
ENSG00000066185	1	42846000	42971938	1.6866	0.045842	0.850653
ENSG00000103175	16	84278252	84413450	1.6863	0.045869	0.850653
ENSG00000182359	11	105871825	105998492	1.686	0.045898	0.850653
ENSG00000125967	20	32194893	32312269	1.6848	0.046014	0.850653
ENSG00000117289	1	145388469	145492635	1.6847	0.046023	0.850653
ENSG00000105205	19	40171890	40278668	1.6843	0.046064	0.850653
ENSG00000145194	3	183917438	184060819	1.684	0.04609	0.850653
ENSG00000119943	10	100093322	100224941	1.6835	0.046136	0.850653
ENSG00000093217	3	38338251	38512839	1.6834	0.046148	0.850653
ENSG00000212998	8	94702349	94803001	1.683	0.046183	0.850653
ENSG00000184647	8	10333056	10461676	1.6811	0.046375	0.850653
ENSG00000150760	10	128543978	129300781	1.681	0.046385	0.850653
ENSG00000158825	1	20865441	20995401	1.6807	0.046411	0.850653
ENSG00000136631	1	149989369	150167505	1.6799	0.046486	0.850653
ENSG00000120451	11	130695331	130836404	1.6797	0.046504	0.850653
ENSG00000152592	4	88521459	88635513	1.6794	0.046539	0.850653
ENSG00000204882	8	142316600	142427367	1.679	0.046575	0.850653
ENSG00000145604	5	36102091	36234421	1.6782	0.046657	0.850653
ENSG00000169641	1	23360516	23554301	1.6776	0.046709	0.850653
ENSG00000088053	19	55475073	55599632	1.6774	0.046729	0.850653
ENSG00000005471	7	86981013	87159751	1.6773	0.046742	0.850653
ENSG00000240505	17	16782849	16925432	1.6767	0.046805	0.850653
ENSG00000182870	12	132630924	132955935	1.6757	0.046894	0.850653
ENSG00000101161	20	62562488	62714453	1.6748	0.046988	0.850653
ENSG00000172732	11	65574597	65685124	1.6747	0.046992	0.850653
ENSG00000064787	20	52503316	52737304	1.6742	0.047047	0.850653
ENSG00000152467	19	58495400	58615999	1.6735	0.047111	0.850653
ENSG00000163882	3	184029506	184136384	1.6731	0.047158	0.850653
ENSG00000120690	13	41456056	41685576	1.673	0.047159	0.850653
ENSG00000113240	5	177979665	178107616	1.673	0.047164	0.850653
ENSG00000159166	1	201292372	201418736	1.6728	0.047185	0.850653
ENSG00000115750	2	9933483	10124545	1.6728	0.047188	0.850653
ENSG00000269676	12	132999334	133100726	1.6723	0.047235	0.850653
ENSG00000113504	5	1000499	1162150	1.672	0.04726	0.850653
ENSG00000170270	14	93619239	93723439	1.6719	0.047272	0.850653
ENSG00000197965	1	167640429	167811156	1.6719	0.047277	0.850653
ENSG00000138030	2	27259615	27373640	1.6718	0.047284	0.850653
ENSG00000179846	19	45603008	45713408	1.6718	0.047286	0.850653
ENSG00000117500	1	93565299	93696285	1.6716	0.047305	0.850653
ENSG00000101191	20	61459090	61619304	1.6713	0.047328	0.850653
ENSG00000268080	8	94191867	94292388	1.6713	0.047334	0.850653
ENSG00000122304	16	11319496	11420337	1.6702	0.047436	0.851134
ENSG00000205838	5	34788938	34949561	1.6698	0.047476	0.851134
ENSG00000100749	14	97213641	97448059	1.6689	0.047564	0.851134
ENSG00000168556	4	184376147	184482249	1.6689	0.047571	0.851134
ENSG00000179630	13	44403420	44518068	1.6688	0.04758	0.851134
ENSG00000139998	14	65362532	65489494	1.668	0.047657	0.851726
ENSG00000160951	19	14533278	14636174	1.6673	0.047732	0.852282
ENSG00000196832	14	20615495	20716605	1.6655	0.047902	0.853782
ENSG00000205517	19	11445017	11580018	1.6655	0.047904	0.853782
ENSG00000171189	21	30859254	31362351	1.6643	0.048022	0.8551
ENSG00000268519	12	77899297	78000568	1.6639	0.048067	0.855117
ENSG00000090534	3	184039723	184145932	1.6626	0.048194	0.856591
ENSG00000169515	19	46863629	46966841	1.6616	0.048294	0.856756
ENSG00000198339	6	27057076	27158418	1.6612	0.048333	0.856756
ENSG00000214510	5	147597743	147715817	1.6608	0.048381	0.856756
ENSG00000160991	7	102023553	102147268	1.6607	0.048389	0.856756
ENSG00000047621	12	4546894	4697674	1.6603	0.048424	0.856756
ENSG00000263711	18	70768476	70981715	1.6598	0.048482	0.857001
ENSG00000112077	6	49522871	49654552	1.6579	0.04867	0.859501
ENSG00000172803	11	65551112	65674367	1.6575	0.048712	0.859501
ENSG00000038382	5	14093811	14582235	1.6565	0.048807	0.860395
ENSG00000185668	1	38459523	38562450	1.6558	0.048882	0.860935
ENSG00000204913	17	38047727	38151000	1.655	0.048962	0.861099
ENSG00000187266	19	11438236	11545018	1.6548	0.04898	0.861099
ENSG00000105647	19	18213928	18331350	1.6542	0.049039	0.86122
ENSG00000125457	17	73212309	73317308	1.6537	0.049098	0.86122
ENSG00000197980	3	156493270	156813918	1.6534	0.04912	0.86122
ENSG00000172667	3	178685011	178840067	1.6508	0.049394	0.864424
ENSG00000136715	2	128648791	128835694	1.6504	0.049429	0.864424
ENSG00000176894	12	133214192	133347276	1.6498	0.049487	0.864424
ENSG00000164932	8	104333743	104445225	1.6496	0.04951	0.864424
ENSG00000144655	3	39133346	39246053	1.6494	0.049538	0.864424
ENSG00000162572	1	1165816	1277409	1.649	0.04957	0.864424
ENSG00000182218	14	100061447	100196906	1.6476	0.049716	0.86568
ENSG00000164930	8	104260661	104395094	1.647	0.049777	0.86568
ENSG00000183808	8	94691584	94803245	1.6468	0.049799	0.86568
ENSG00000206483	3	126240625	126377398	1.6465	0.049832	0.86568
[truncated: 18,292 more rows]

## Sheet: Table S6
Table S6. The results of four prioritization methods
[truncated: 20 more rows]

[truncated: 5 more sheets: Table S7, Table S8, Table S9, Table S10, Table S11]
